# Supplementary material for: (3E,5E)-3,5-Dibenzyl­idene-1-phenethyl­piperidin-4-one
Source: Acta Crystallogr Sect E Struct Rep Online. 2011 Sep 14;67(Pt 10):o2605. doi: 10.1107/S1600536811035744 (PMC3201386; doi:10.1107/S1600536811035744)
Supplement: Supplementary file 2 [file e-67-o2605-Isup2.hkl]

# 
# h,k,l, Fc-squared, Fo-squared, sigma(Fo-squared) and status flag 
# 
data_I
_shelx_title ' as9 in P2(1)/c (100K)' 
_shelx_refln_list_code          4 
_shelx_F_calc_maximum      264.30 
_exptl_crystal_F_000       808.00 
_reflns_d_resolution_high  0.7064 
 
loop_ 
 _symmetry_equiv_pos_as_xyz 
 'x, y, z' 
 '-x, y+1/2, -z+1/2' 
 '-x, -y, -z' 
 'x, -y-1/2, z-1/2' 
 
_cell_length_a    11.4785 
_cell_length_b     5.8396 
_cell_length_c    30.9591 
_cell_angle_alpha  90.000 
_cell_angle_beta  106.412 
_cell_angle_gamma  90.000 
 
_shelx_F_squared_multiplier     1.000 
 
loop_ 
 _refln_index_h 
 _refln_index_k 
 _refln_index_l 
 _refln_F_squared_calc 
 _refln_F_squared_meas 
 _refln_F_squared_sigma 
 _refln_observed_status 
   1   0   0     1059.99     1070.67     23.41 o 
   2   0   0       65.38       38.58      3.22 o 
   3   0   0    69854.04    66820.67   1555.56 o 
   4   0   0      581.62      619.24     10.97 o 
   5   0   0      963.59     1007.93     23.94 o 
   6   0   0      140.30      176.21      7.53 o 
   7   0   0      326.37      351.48     11.13 o 
   8   0   0       13.48       12.10      4.25 o 
   9   0   0       47.72       37.31      6.30 o 
  10   0   0      734.08      720.15     19.50 o 
  11   0   0       67.27       48.54     11.08 o 
  12   0   0       63.33       81.26     13.50 o 
  13   0   0        6.51       17.82      7.71 o 
  14   0   0       43.44       34.67      9.96 o 
  15   0   0        2.78       16.38     11.53 o 
   1   1   0      122.12      130.97      5.02 o 
   2   1   0      916.74      852.87      9.01 o 
   3   1   0     1007.55     1021.07     10.00 o 
   4   1   0     1512.08     1685.09     17.24 o 
   5   1   0     1002.10     1024.58     12.34 o 
   6   1   0      123.25      150.21      8.68 o 
   7   1   0      594.07      616.93     15.72 o 
   8   1   0       25.31       26.71      4.73 o 
   9   1   0      145.62      188.00      9.39 o 
  10   1   0       11.24        1.22      3.20 o 
  11   1   0       88.69      111.87      9.47 o 
  12   1   0      396.99      386.31     12.92 o 
  13   1   0      115.83      119.34     11.30 o 
  14   1   0        3.10       24.56     11.21 o 
  15   1   0        6.88       34.60     20.61 o 
   0   2   0      460.42      494.48     17.11 o 
   1   2   0      283.52      288.71      6.51 o 
   2   2   0      634.53      742.05     11.49 o 
   3   2   0       27.47       31.88      3.77 o 
   4   2   0     1073.67     1283.40     21.36 o 
   5   2   0        0.24       25.69      2.35 o 
   6   2   0       59.12       75.28      3.77 o 
   7   2   0       15.32       24.26      3.68 o 
   8   2   0        3.45       15.19      3.72 o 
   9   2   0        0.35        8.04      3.53 o 
  10   2   0      269.87      270.01     13.46 o 
  11   2   0       19.41       12.55      5.22 o 
  12   2   0      187.87      180.53     10.58 o 
  13   2   0       30.75       26.72      5.99 o 
  14   2   0       45.97       40.35      8.02 o 
  15   2   0       56.50       51.10      9.85 o 
   1   3   0      616.98      686.52     12.49 o 
   2   3   0      664.82      784.05     13.73 o 
   3   3   0      549.98      568.27     13.82 o 
   4   3   0      292.13      332.91     11.07 o 
   5   3   0      381.84      344.23     12.04 o 
   6   3   0       82.78       82.95      7.87 o 
   7   3   0      936.96      920.02     37.90 o 
   8   3   0      213.86      240.01     11.72 o 
   9   3   0      161.10      156.94     10.73 o 
  10   3   0     1130.33     1018.45     35.41 o 
  11   3   0      466.27      463.26     15.70 o 
  12   3   0      102.25       92.47      9.59 o 
  13   3   0      182.32      140.04     11.32 o 
  14   3   0      166.89      167.02     19.98 o 
   0   4   0      117.85      107.04      9.80 o 
   1   4   0       27.97       38.05      4.59 o 
   2   4   0      399.86      426.68     15.65 o 
   3   4   0      275.07      263.58     16.40 o 
   4   4   0      103.06      116.66      9.08 o 
   5   4   0        0.00       -2.21      3.70 o 
   6   4   0        9.26       14.93      6.38 o 
   7   4   0        6.87       15.43      5.14 o 
   8   4   0       42.22       40.05      9.31 o 
   9   4   0       81.48       52.64     12.34 o 
  10   4   0       13.66       20.68      8.59 o 
  11   4   0        1.53       -2.13      6.56 o 
  12   4   0       13.98       25.56      9.91 o 
  13   4   0      157.45      214.13     22.23 o 
   1   5   0      295.22      271.01     10.28 o 
   2   5   0      233.84      202.14      9.05 o 
   3   5   0       69.75       86.33      7.31 o 
   4   5   0      287.49      262.82     12.43 o 
   5   5   0      402.81      361.42     14.83 o 
   6   5   0       13.47       26.82      6.37 o 
   7   5   0        7.28        2.72      9.71 o 
   8   5   0      143.76      135.98     15.98 o 
   9   5   0       84.84       47.51     11.37 o 
  10   5   0      248.72      254.78     22.82 o 
  11   5   0       63.03       61.68     12.88 o 
  12   5   0       34.27       29.50     11.11 o 
   0   6   0      371.86      375.35     15.39 o 
   1   6   0      374.25      376.23     11.79 o 
   2   6   0        6.67       29.73      5.51 o 
   3   6   0       12.55       15.03      5.03 o 
   4   6   0      361.23      321.78     18.95 o 
   5   6   0       41.44       45.24     11.17 o 
   6   6   0        0.75        1.81      7.26 o 
   7   6   0        0.92       11.39      8.89 o 
   8   6   0        0.98        5.72      8.38 o 
   9   6   0        0.16       -2.75      8.36 o 
  10   6   0       59.45       56.26     19.09 o 
   1   7   0      131.87      130.97      8.83 o 
   2   7   0      251.61      261.14     14.19 o 
   3   7   0       14.94       14.89      8.95 o 
   4   7   0       62.64       97.05     15.19 o 
   5   7   0        2.59       -6.12      7.70 o 
   6   7   0        0.16       -4.99      8.50 o 
   7   7   0        2.51       20.26     11.17 o 
   8   7   0       13.93       14.50     10.87 o 
   2   8   0        4.48       21.76      9.94 o 
   3   8   0       19.13       48.69     12.01 o 
 -15   1   1      140.92      141.16     11.12 o 
 -14   1   1        3.35       -4.00      7.51 o 
 -13   1   1       68.31       72.25      7.17 o 
 -12   1   1       29.89       46.81      5.76 o 
 -11   1   1       16.98       18.09      5.84 o 
 -10   1   1       85.16       84.92      6.54 o 
  -9   1   1      223.98      233.05      8.39 o 
  -8   1   1      189.22      207.86      9.39 o 
  -7   1   1      399.47      431.40      8.60 o 
  -6   1   1      709.41      708.98     11.10 o 
  -5   1   1      464.87      562.54      8.35 o 
  -4   1   1      353.06      396.21      6.93 o 
  -3   1   1    11978.68    11603.20     82.37 o 
  -2   1   1     3514.11     3330.42     30.45 o 
  -1   1   1        3.16       14.84      3.99 o 
   1   1   1      687.46      653.95     12.38 o 
   2   1   1      866.65      910.98     10.78 o 
   3   1   1    21118.26    20987.34    144.93 o 
   4   1   1      474.93      479.59      6.87 o 
   5   1   1        3.71        5.04      1.55 o 
   6   1   1     5102.00     5097.74     46.59 o 
   7   1   1       15.02        9.83      2.99 o 
   8   1   1       35.86       45.42      4.69 o 
   9   1   1      362.85      342.42      9.80 o 
  10   1   1        1.45        8.27      4.18 o 
  11   1   1      126.59       96.45      8.05 o 
  12   1   1       23.95       33.94      5.14 o 
  13   1   1       55.75       72.99      8.87 o 
  14   1   1       11.11       20.30      7.42 o 
  15   1   1        8.45       10.16     16.79 o 
 -15   2   1       26.45       25.44      8.74 o 
 -14   2   1      195.02      195.36     12.99 o 
 -13   2   1        6.02        8.43      4.85 o 
 -12   2   1        0.65       14.45      4.91 o 
 -11   2   1      106.69       83.54      7.42 o 
 -10   2   1      200.99      194.21      8.58 o 
  -9   2   1      142.09      141.80      7.89 o 
  -8   2   1      885.14      851.76     14.23 o 
  -7   2   1     2194.93     2253.22     24.70 o 
  -6   2   1      226.00      234.08      5.29 o 
  -5   2   1     2576.86     2631.24     23.06 o 
  -4   2   1     7218.92     7545.82     83.96 o 
  -3   2   1        0.27       -1.03      2.29 o 
  -2   2   1       59.99       79.07      4.00 o 
  -1   2   1       83.45      104.19      4.44 o 
   0   2   1        0.07       47.86      4.43 o 
   1   2   1       53.67       72.56      3.51 o 
   2   2   1      612.42      654.32     10.52 o 
   3   2   1      266.12      293.13      8.57 o 
   4   2   1     2990.03     3115.37     60.39 o 
   5   2   1      788.74      875.89     10.44 o 
   6   2   1      493.91      543.99      8.21 o 
   7   2   1       54.24       78.92      5.19 o 
   8   2   1      709.44      744.65     13.28 o 
   9   2   1       14.59       58.78      5.50 o 
  10   2   1       74.59       84.66      7.23 o 
  11   2   1        2.26       15.10      5.52 o 
  12   2   1        2.25       25.07      9.22 o 
  13   2   1       13.98       11.95      6.26 o 
  14   2   1        1.87       10.71      6.20 o 
 -14   3   1        0.19       13.85     14.99 o 
 -13   3   1       42.22       60.12     10.84 o 
 -12   3   1      315.21      270.81     12.82 o 
 -11   3   1      302.35      277.56     20.48 o 
 -10   3   1      393.50      444.29     19.66 o 
  -9   3   1      280.74      273.18     12.76 o 
  -8   3   1     1080.13      961.40     27.85 o 
  -7   3   1      311.01      346.75     28.45 o 
  -6   3   1        9.40       11.96      4.43 o 
  -5   3   1      455.53      484.88     14.07 o 
  -4   3   1       26.64       29.17      4.95 o 
  -3   3   1      114.48       99.85      8.22 o 
  -2   3   1        6.37       51.93      5.22 o 
  -1   3   1       43.57       54.44      4.44 o 
   0   3   1       18.21       57.10      5.91 o 
   1   3   1      645.45      644.44     11.87 o 
   2   3   1      518.25      533.46     10.84 o 
   3   3   1      783.98      733.33     15.84 o 
   4   3   1       76.70       81.78      6.90 o 
   5   3   1        2.82        2.43      3.57 o 
   6   3   1      370.78      351.36     12.62 o 
   7   3   1        9.51       14.89      4.79 o 
   8   3   1       10.63       27.04      8.47 o 
   9   3   1       43.02       40.97      9.45 o 
  10   3   1       44.29       65.66     11.59 o 
  11   3   1      188.69      186.33     10.99 o 
  12   3   1        1.24        4.17      5.62 o 
  13   3   1      188.68      188.77     20.47 o 
  14   3   1      189.34      159.90     19.56 o 
 -13   4   1       77.79       56.48     12.66 o 
 -12   4   1       15.40       16.92      9.16 o 
 -11   4   1        0.05        5.96      7.52 o 
 -10   4   1        0.51       -6.56      6.56 o 
  -9   4   1       58.76       91.31     13.71 o 
  -8   4   1      162.80      190.51     12.38 o 
  -7   4   1      399.82      409.74     15.30 o 
  -6   4   1      488.25      464.91     15.89 o 
  -5   4   1      589.48      634.09     17.82 o 
  -4   4   1      272.22      310.30     12.38 o 
  -3   4   1        4.01        5.33      3.95 o 
  -2   4   1       32.09       21.93      4.13 o 
  -1   4   1        0.03       14.65      3.36 o 
   0   4   1       24.87       32.15      4.73 o 
   1   4   1        0.71        2.40      2.45 o 
   2   4   1       28.51       37.63      4.63 o 
   3   4   1      268.88      251.95      8.90 o 
   4   4   1      327.19      301.56     11.95 o 
   5   4   1      404.53      381.80     13.85 o 
   6   4   1      620.85      566.23     17.02 o 
   7   4   1      587.99      550.15     17.41 o 
   8   4   1       10.66        7.05      6.27 o 
   9   4   1       18.58       11.12     10.91 o 
  10   4   1       16.14       28.27     12.76 o 
  11   4   1       13.95       23.84      9.76 o 
  12   4   1       12.91       26.27      9.56 o 
  13   4   1      372.28      377.87     24.37 o 
 -12   5   1        1.04        6.00      8.45 o 
 -11   5   1       59.89       73.08     13.79 o 
 -10   5   1       11.73       16.40     13.65 o 
  -9   5   1        3.38       10.62      7.83 o 
  -8   5   1      221.12      230.05     18.35 o 
  -7   5   1       70.40       55.22     10.55 o 
  -6   5   1       46.47       47.83      7.96 o 
  -5   5   1      180.03      157.31     14.55 o 
  -4   5   1       57.03       91.67      9.37 o 
  -3   5   1       30.48       44.47      5.93 o 
  -2   5   1        1.36        2.70      3.57 o 
  -1   5   1      458.53      616.84     15.26 o 
   0   5   1      183.83      188.41      7.40 o 
   1   5   1      129.85      144.91      8.58 o 
   2   5   1      265.96      321.20     10.96 o 
   3   5   1      587.59      560.50     14.51 o 
   4   5   1       11.53       18.90      5.57 o 
   5   5   1       68.49       80.55      8.94 o 
   6   5   1       20.71       22.35      8.26 o 
   7   5   1        0.14        3.46      7.02 o 
   8   5   1       49.71       36.15      9.72 o 
   9   5   1        5.09        4.81     11.80 o 
  10   5   1        1.71       10.46      8.20 o 
  11   5   1        0.00        3.33      7.89 o 
  12   5   1        7.33       12.24     15.06 o 
 -10   6   1       81.55       64.47     14.18 o 
  -9   6   1       42.71       38.42     12.62 o 
  -8   6   1      244.43      280.38     21.82 o 
  -7   6   1      127.16      134.13     17.52 o 
  -6   6   1       57.53       59.59     15.58 o 
  -5   6   1      167.61      161.87     17.32 o 
  -4   6   1       77.27      100.73     10.85 o 
  -3   6   1        2.20        6.62      4.68 o 
  -2   6   1     1187.98     1209.50     24.31 o 
  -1   6   1      119.65      235.13      9.65 o 
   0   6   1       35.79       34.34      5.06 o 
   1   6   1      244.58      248.52     11.21 o 
   2   6   1      273.11      337.06     12.47 o 
   3   6   1      116.58      103.84      8.78 o 
   4   6   1        0.01        4.98      6.99 o 
   5   6   1        0.02       -5.60      6.25 o 
   6   6   1        1.20       14.67      8.38 o 
   7   6   1        2.92        1.18      7.74 o 
   8   6   1      267.74      221.28     21.75 o 
   9   6   1      107.66      112.99     23.71 o 
  10   6   1       42.19       43.57     12.95 o 
  -8   7   1       23.88       21.38     12.14 o 
  -7   7   1       90.08       87.43     19.67 o 
  -6   7   1        5.61       -4.49      9.03 o 
  -5   7   1       43.00       68.77     14.39 o 
  -4   7   1      612.25      566.49     26.78 o 
  -3   7   1        0.13        2.55      5.56 o 
  -2   7   1       27.30       18.83      5.20 o 
  -1   7   1       45.24       49.36      6.00 o 
   0   7   1        4.31        0.83      3.75 o 
   1   7   1       75.01       81.98      9.19 o 
   2   7   1      423.07      404.17     15.83 o 
   3   7   1       15.23       17.91      9.62 o 
   4   7   1        1.70       -3.68     12.11 o 
   5   7   1      102.65      116.46     21.13 o 
   6   7   1       13.60        4.18     10.02 o 
   7   7   1      188.17      250.92     24.35 o 
   8   7   1        1.84       -1.81      9.20 o 
  -3   8   1      136.91      176.41     19.75 o 
  -2   8   1      201.07      207.23     29.65 o 
   1   8   1       15.20       -1.49      8.41 o 
   2   8   1        0.16        5.17      8.56 o 
   3   8   1        6.07       18.70     10.11 o 
 -15   0   2      420.73      420.19     22.04 o 
 -14   0   2       27.61       35.09     10.10 o 
 -13   0   2      234.60      212.05     16.32 o 
 -12   0   2      795.08      760.45     25.95 o 
 -11   0   2        8.22       12.42      6.88 o 
 -10   0   2      481.10      411.14     14.55 o 
  -9   0   2      440.18      433.35     14.27 o 
  -8   0   2        7.61       14.79      4.37 o 
  -7   0   2      365.84      373.15     11.36 o 
  -6   0   2      375.67      473.05     11.93 o 
  -5   0   2     1273.23     1216.39     21.48 o 
  -4   0   2      801.80      781.03     13.32 o 
  -3   0   2     4085.39     4042.54     78.43 o 
  -2   0   2      953.51      876.83     13.85 o 
  -1   0   2      161.15      199.53      4.05 o 
   1   0   2       72.31      100.34      2.77 o 
   2   0   2       39.26       23.62      2.15 o 
   3   0   2    22875.84    23504.88    270.84 o 
   4   0   2      187.24      198.54      6.44 o 
   5   0   2        4.83        3.38      3.52 o 
   6   0   2        5.48       12.65      4.94 o 
   7   0   2      574.46      604.94     14.94 o 
   8   0   2       84.13       78.89      7.40 o 
   9   0   2      742.54      742.68     22.19 o 
  10   0   2      865.81      904.53     25.82 o 
  11   0   2       43.86       47.74      8.99 o 
  12   0   2      278.83      241.29     16.36 o 
  13   0   2        5.18       13.68     15.05 o 
  14   0   2       22.06       27.14      9.09 o 
  15   0   2        4.55        8.35     10.80 o 
 -15   1   2        3.50       32.82     10.21 o 
 -14   1   2        2.04       13.19     10.43 o 
 -13   1   2        2.65       18.05      7.89 o 
 -12   1   2      205.36      221.73     20.76 o 
 -11   1   2      149.61      153.73      9.29 o 
 -10   1   2      101.42      106.92      7.51 o 
  -9   1   2       15.10       33.28      4.83 o 
  -8   1   2       46.56       44.46      4.67 o 
  -7   1   2       14.72       15.77      2.46 o 
  -6   1   2      299.57      280.89     14.41 o 
  -5   1   2     4719.48     4705.09     43.34 o 
  -4   1   2     5252.85     5380.67     51.99 o 
  -3   1   2    12520.78    12444.16     94.06 o 
  -2   1   2    52613.17    50272.00    649.63 o 
  -1   1   2    18600.99    18056.85    185.16 o 
   0   1   2     1028.28     1053.34     19.85 o 
   1   1   2    11911.53    11862.08    146.52 o 
   2   1   2      256.75      276.09      5.38 o 
   3   1   2      853.19      948.84     14.11 o 
   4   1   2     1318.00     1500.91     14.59 o 
   5   1   2      116.52      126.99      5.38 o 
   6   1   2       36.34       68.84      6.10 o 
   7   1   2      338.09      348.30      8.56 o 
   8   1   2      524.42      548.07     11.61 o 
   9   1   2       19.24       15.05      3.77 o 
  10   1   2       21.39       33.73      5.95 o 
  11   1   2       13.88       28.11      7.40 o 
  12   1   2       16.62       14.91      5.95 o 
  13   1   2        1.74       11.21      5.09 o 
  14   1   2        0.52       24.56     10.97 o 
  15   1   2      150.47      175.04     17.59 o 
 -15   2   2        0.25        0.11      9.18 o 
 -14   2   2       69.24       77.30      8.43 o 
 -13   2   2        1.78        7.31      4.81 o 
 -12   2   2      415.72      388.59     13.04 o 
 -11   2   2      165.43      165.30      8.84 o 
 -10   2   2       20.59       29.31      4.72 o 
  -9   2   2     1156.12     1162.57     18.96 o 
  -8   2   2        3.58       13.94      3.55 o 
  -7   2   2       24.59       63.90      4.80 o 
  -6   2   2        3.55       10.09      2.22 o 
  -5   2   2      593.19      665.66      9.55 o 
  -4   2   2        2.58       23.21      3.89 o 
  -3   2   2       99.68       94.22      7.70 o 
  -2   2   2     2935.12     3124.55     33.08 o 
  -1   2   2       34.12       70.02      4.08 o 
   0   2   2     3702.07     3656.11     51.70 o 
   1   2   2        0.38        9.79      1.91 o 
   2   2   2        0.43        3.67      2.15 o 
   3   2   2      314.38      330.15      8.97 o 
   4   2   2       73.50      135.85     14.50 o 
   5   2   2      581.46      626.77      7.79 o 
   6   2   2     1520.66     1399.22     14.69 o 
   7   2   2      488.25      484.79      9.99 o 
   8   2   2      365.25      393.97      9.71 o 
   9   2   2     1504.37     1407.40     23.19 o 
  10   2   2      750.03      695.29     18.88 o 
  11   2   2      144.38      159.23     10.88 o 
  12   2   2      431.91      394.47     15.40 o 
  13   2   2       27.61       21.24      6.95 o 
  14   2   2      108.12       88.77     10.33 o 
 -14   3   2       88.50       99.65     15.72 o 
 -13   3   2        9.52       13.54      6.20 o 
 -12   3   2       64.67      103.22     10.58 o 
 -11   3   2      139.62      155.05      8.94 o 
 -10   3   2       48.32       52.39      7.69 o 
  -9   3   2      264.07      260.35     12.49 o 
  -8   3   2      324.55      364.98     14.24 o 
  -7   3   2      131.00      128.48      9.42 o 
  -6   3   2        4.90        9.88      4.08 o 
  -5   3   2        0.51        1.20      3.67 o 
  -4   3   2      152.98      144.90      7.97 o 
  -3   3   2      258.22      317.42      8.76 o 
  -2   3   2      917.61     1001.86     16.09 o 
  -1   3   2     1259.16     1473.66     20.51 o 
   0   3   2      466.92      539.97     12.41 o 
   1   3   2      543.53      629.35     11.59 o 
   2   3   2       56.23       61.77      4.63 o 
   3   3   2      375.83      365.50     10.74 o 
   4   3   2      545.97      626.70     15.12 o 
   5   3   2       51.78       52.23      6.15 o 
   6   3   2        1.77       11.17      4.20 o 
   7   3   2      163.72      177.37     10.83 o 
   8   3   2      131.17      115.00      9.87 o 
   9   3   2       15.66       10.22      7.21 o 
  10   3   2       76.66       77.73     12.66 o 
  11   3   2      204.01      175.49     11.30 o 
  12   3   2        6.16        6.73      6.89 o 
  13   3   2      197.59      180.01     20.05 o 
  14   3   2       47.61       59.29     19.47 o 
 -13   4   2        4.48       21.48     17.36 o 
 -12   4   2        0.69        2.93      9.61 o 
 -11   4   2       70.73       51.54     11.47 o 
 -10   4   2        7.49        2.47      6.56 o 
  -9   4   2        6.06       15.46      5.89 o 
  -8   4   2      499.42      505.66     18.90 o 
  -7   4   2      384.96      350.98     19.73 o 
  -6   4   2      389.45      379.96     19.88 o 
  -5   4   2      759.81      718.96     19.19 o 
  -4   4   2      170.53      192.31     10.21 o 
  -3   4   2        7.14       11.70      3.56 o 
  -2   4   2      786.74      802.63     17.70 o 
  -1   4   2      301.14      309.52      9.64 o 
   0   4   2       80.24      103.44      7.29 o 
   1   4   2        0.22       25.77      5.69 o 
   2   4   2      137.63      159.64      7.06 o 
   3   4   2      200.59      235.63     10.20 o 
   4   4   2      178.50      185.96      9.97 o 
   5   4   2      714.10      672.95     17.93 o 
   6   4   2       18.64       36.65      6.32 o 
   7   4   2      119.37      122.08     16.24 o 
   8   4   2      202.11      132.10     15.11 o 
   9   4   2        8.99        8.99      7.37 o 
  10   4   2      248.13      266.81     18.74 o 
  11   4   2       24.48       28.42      9.55 o 
  12   4   2        0.01        0.90      7.46 o 
  13   4   2      175.27      196.13     30.80 o 
 -12   5   2       30.10        3.57     18.24 o 
 -11   5   2       67.13       69.65     13.99 o 
 -10   5   2        8.51       20.59      9.13 o 
  -9   5   2        0.86       15.38      8.91 o 
  -8   5   2       48.13       48.80     11.25 o 
  -7   5   2       43.93       28.88      7.44 o 
  -6   5   2      101.63       97.01      9.92 o 
  -5   5   2       62.43       74.05     10.22 o 
  -4   5   2      584.91      620.28     18.85 o 
  -3   5   2        0.06        6.23      3.95 o 
  -2   5   2      222.77      233.21      9.97 o 
  -1   5   2     1738.56     1702.90     24.35 o 
   0   5   2        2.02       10.91      4.58 o 
   1   5   2      207.97      227.98      9.29 o 
   2   5   2      930.53      865.30     18.07 o 
   3   5   2       81.93       99.40      7.72 o 
   4   5   2       22.26       28.57      6.24 o 
   5   5   2       82.44       91.15     12.59 o 
   6   5   2      245.58      247.87     37.08 o 
   7   5   2        9.66        2.23      6.39 o 
   8   5   2       30.34       41.11     10.39 o 
   9   5   2        1.30       10.85     17.60 o 
  10   5   2       15.58       21.46      9.19 o 
  11   5   2        0.06       20.08     19.28 o 
  12   5   2        6.10       20.56      9.89 o 
 -10   6   2       17.19       18.93     10.34 o 
  -9   6   2        0.13       -6.26      8.52 o 
  -8   6   2       11.97        3.06     12.53 o 
  -7   6   2        0.01        1.30      7.77 o 
  -6   6   2       10.55       22.27      9.55 o 
  -5   6   2       29.86       54.19      8.98 o 
  -4   6   2       93.42       75.36      9.64 o 
  -3   6   2        5.59        6.22      4.55 o 
  -2   6   2      261.63      306.41     14.97 o 
  -1   6   2      814.17      749.88     16.77 o 
   0   6   2       41.48       51.35      5.59 o 
   1   6   2      401.18      390.96     12.02 o 
   2   6   2      795.20      739.61     18.02 o 
   3   6   2        0.35       -1.76      6.67 o 
   4   6   2        0.55        1.83      6.52 o 
   5   6   2       40.13       43.72     10.51 o 
   6   6   2      270.47      268.58     19.17 o 
   7   6   2       59.60       34.49     11.70 o 
   8   6   2        2.47        4.02      8.81 o 
   9   6   2      146.37      126.24     18.31 o 
  10   6   2        1.02        0.31      8.17 o 
  -8   7   2      151.22      155.54     20.51 o 
  -7   7   2        4.80       13.79      9.22 o 
  -6   7   2        0.07       -2.20      8.65 o 
  -5   7   2      183.06      212.80     22.18 o 
  -4   7   2      135.07      168.07     26.08 o 
  -3   7   2       22.03       10.74      8.55 o 
  -2   7   2      146.68      147.99     11.61 o 
  -1   7   2       88.58      100.91      7.96 o 
   0   7   2       16.58       10.75      4.42 o 
   1   7   2        7.44       14.73      5.87 o 
   2   7   2      169.74      198.10     13.71 o 
   3   7   2        0.06       -2.06      6.98 o 
   4   7   2       11.69       15.30      9.86 o 
   5   7   2       69.96       82.57     14.54 o 
   6   7   2       13.92        1.99      9.72 o 
   7   7   2        3.23       -4.45      9.05 o 
   8   7   2      124.58      137.99     19.03 o 
  -4   8   2       70.54       66.31     22.56 o 
  -3   8   2       23.18       51.95     10.51 o 
  -2   8   2       45.11       31.34     18.88 o 
  -1   8   2       18.89       33.42     17.73 o 
   0   8   2       36.55       35.36     17.23 o 
   1   8   2       22.84       11.22      9.70 o 
   2   8   2       50.20       67.27     13.27 o 
   3   8   2       34.44       54.29     12.61 o 
 -15   1   3      167.93      201.95     13.35 o 
 -14   1   3       26.15       30.83      7.43 o 
 -13   1   3       14.61       15.69      5.85 o 
 -12   1   3       20.11       30.22      4.82 o 
 -11   1   3       13.60       16.55      4.55 o 
 -10   1   3      158.13      153.19     10.51 o 
  -9   1   3     2087.36     2101.23     27.99 o 
  -8   1   3        7.64        7.88      4.00 o 
  -7   1   3       78.12       84.01      4.53 o 
  -6   1   3    16429.62    17009.97    184.87 o 
  -5   1   3      100.23       98.39      4.87 o 
  -4   1   3      153.83      126.36      4.31 o 
  -3   1   3    15150.56    15422.86    108.34 o 
  -2   1   3     5469.85     5579.88     44.94 o 
  -1   1   3       34.31       59.81      2.86 o 
   0   1   3     3925.51     4058.86     95.08 o 
   1   1   3       28.78       86.05      4.82 o 
   2   1   3      390.47      460.91      7.38 o 
   3   1   3      563.67      586.23      7.22 o 
   4   1   3      642.25      670.59      8.57 o 
   5   1   3      174.99      191.33      5.54 o 
   6   1   3     2812.40     2791.77     57.40 o 
   7   1   3       23.07       32.34      3.77 o 
   8   1   3       18.10       17.51      3.65 o 
   9   1   3      126.96      156.24      7.96 o 
  10   1   3       11.85       13.06      6.70 o 
  11   1   3       86.13       81.79      8.53 o 
  12   1   3       41.58       53.65      7.02 o 
  13   1   3        1.80        5.49      4.72 o 
  14   1   3       48.95       73.81     11.73 o 
  15   1   3       81.40      126.79     11.87 o 
 -15   2   3       13.14       14.36      7.86 o 
 -14   2   3       15.59       19.21      5.75 o 
 -13   2   3      121.44      103.31      8.98 o 
 -12   2   3        0.02       38.59      5.98 o 
 -11   2   3      882.76      874.23     18.71 o 
 -10   2   3       91.51       83.94      6.72 o 
  -9   2   3        0.50       54.44      6.38 o 
  -8   2   3        6.48        6.40      3.30 o 
  -7   2   3      316.13      311.90      8.01 o 
  -6   2   3      528.44      522.10      7.83 o 
  -5   2   3     2487.70     2580.05     24.59 o 
  -4   2   3       23.35       27.20      4.42 o 
  -3   2   3     1615.59     1705.77     24.98 o 
  -2   2   3     3419.14     3598.75     58.62 o 
  -1   2   3     2029.28     2211.62     28.47 o 
   0   2   3        7.06        5.89      1.90 o 
   1   2   3      384.35      361.53      6.91 o 
   2   2   3     1316.28     1451.71     20.74 o 
   3   2   3      274.91      297.12      8.39 o 
   4   2   3        7.48        8.95      2.56 o 
   5   2   3       80.16      126.75      3.83 o 
   6   2   3      109.79      129.39      4.17 o 
   7   2   3      642.70      692.87     12.05 o 
   8   2   3       24.22       18.20      3.54 o 
   9   2   3      122.32      105.45      6.95 o 
  10   2   3       84.36       76.07      6.92 o 
  11   2   3      151.86      173.95     17.41 o 
  12   2   3       28.19       45.97      7.60 o 
  13   2   3       43.98       54.36      8.40 o 
  14   2   3       12.99       21.83      6.92 o 
 -14   3   3        5.07       24.84     15.00 o 
 -13   3   3        1.85       15.52      8.42 o 
 -12   3   3      166.93      134.65      9.57 o 
 -11   3   3        2.05        5.75      4.43 o 
 -10   3   3       22.06       31.76      4.95 o 
  -9   3   3       35.22       36.98      8.30 o 
  -8   3   3        3.29       17.61      5.70 o 
  -7   3   3       81.51       86.53      9.78 o 
  -6   3   3       48.96       58.02      7.15 o 
  -5   3   3       67.66      100.65     11.74 o 
  -4   3   3       69.90       89.44      7.18 o 
  -3   3   3      222.70      232.30      7.70 o 
  -2   3   3       63.96      130.18      9.08 o 
  -1   3   3       22.00       54.71      4.46 o 
   0   3   3       14.18       28.78      3.79 o 
   1   3   3      419.23      577.59     10.94 o 
   2   3   3     2030.87     2101.43     25.55 o 
   3   3   3        0.01        8.09      4.60 o 
   4   3   3       33.19       37.75      9.07 o 
   5   3   3      256.04      248.54     10.25 o 
   6   3   3      201.26      203.30     15.76 o 
   7   3   3        0.19       -6.01      7.48 o 
   8   3   3        0.95        0.85      5.64 o 
   9   3   3      282.07      273.74     17.39 o 
  10   3   3        0.05       11.95      4.91 o 
  11   3   3        7.17       15.48      5.81 o 
  12   3   3       17.53       13.92      6.05 o 
  13   3   3       19.92       38.35     13.18 o 
  14   3   3        1.77       -3.45     11.86 o 
 -13   4   3        3.55       19.63     14.38 o 
 -12   4   3       16.75       15.11      9.29 o 
 -11   4   3      246.67      207.38     26.12 o 
 -10   4   3      250.79      244.96     14.16 o 
  -9   4   3        8.26       11.94      6.27 o 
  -8   4   3      359.96      346.47     18.80 o 
  -7   4   3        7.54       18.19      5.78 o 
  -6   4   3       68.08       62.00      8.08 o 
  -5   4   3      312.57      293.56     15.13 o 
  -4   4   3      604.16      693.36     18.25 o 
  -3   4   3      566.15      569.97     13.62 o 
  -2   4   3       55.89       66.74      8.99 o 
  -1   4   3        6.05       40.51      4.68 o 
   0   4   3        5.38        9.80      3.36 o 
   1   4   3     1088.36     1028.68     17.60 o 
   2   4   3     1472.13     1533.17     25.08 o 
   3   4   3      170.34      170.31     13.06 o 
   4   4   3     1084.82     1053.43     22.21 o 
   5   4   3      330.74      308.31     12.34 o 
   6   4   3      423.04      370.17     14.14 o 
   7   4   3      127.85      153.51     15.51 o 
   8   4   3      157.91      175.16     17.18 o 
   9   4   3        6.10        9.85      7.23 o 
  10   4   3       51.14       63.09     27.47 o 
  11   4   3       22.72       29.83      9.83 o 
  12   4   3        8.74       18.32      9.40 o 
  13   4   3      131.29      120.16     17.21 o 
 -12   5   3       58.82       69.56     14.44 o 
 -11   5   3       23.29       12.65      9.83 o 
 -10   5   3       24.05       11.15     11.85 o 
  -9   5   3       10.87        5.11      7.51 o 
  -8   5   3      162.69      212.17     31.11 o 
  -7   5   3        0.12       -0.75      9.36 o 
  -6   5   3       17.31       18.87      5.96 o 
  -5   5   3       60.46       76.59      9.14 o 
  -4   5   3      538.65      481.55     18.06 o 
  -3   5   3      215.85      219.17      9.84 o 
  -2   5   3      174.97      196.13      9.39 o 
  -1   5   3      194.29      231.79      8.72 o 
   0   5   3        4.25       22.83      3.86 o 
   1   5   3      100.23      148.38     11.11 o 
   2   5   3      287.47      301.11     10.49 o 
   3   5   3       83.61       73.39      6.71 o 
   4   5   3        5.10        2.98      5.72 o 
   5   5   3      194.39      182.35     16.63 o 
   6   5   3      498.72      520.59     23.36 o 
   7   5   3       41.22       36.62      9.60 o 
   8   5   3       46.17       63.53     16.85 o 
   9   5   3       45.60       51.11     11.30 o 
  10   5   3       72.77       82.27     13.76 o 
  11   5   3       67.93       73.48     13.93 o 
  12   5   3       48.63       56.52     18.34 o 
 -10   6   3        3.36        6.72     18.06 o 
  -9   6   3        0.46        8.36      8.76 o 
  -8   6   3        3.64       -7.34      7.34 o 
  -7   6   3       41.97       60.18     12.74 o 
  -6   6   3       32.37       33.20      8.53 o 
  -5   6   3      173.57      179.63     15.53 o 
  -4   6   3       32.18       25.56      7.02 o 
  -3   6   3        4.09       18.30      5.33 o 
  -2   6   3       25.08       24.30      4.90 o 
  -1   6   3      217.59      221.89      9.57 o 
   0   6   3       42.60       52.35      5.49 o 
   1   6   3       97.16      102.80      7.09 o 
   2   6   3      153.58      163.09     15.97 o 
   3   6   3        2.67       -1.27      6.04 o 
   4   6   3        0.58       -0.20      6.94 o 
   5   6   3       25.08       30.55      9.49 o 
   6   6   3        3.28        4.58      7.32 o 
   7   6   3        2.16        1.69     13.31 o 
   8   6   3        3.07        1.90      7.87 o 
   9   6   3        1.54       18.44     10.64 o 
  10   6   3        0.28       10.30     21.01 o 
  -8   7   3      252.35      298.03     24.00 o 
  -7   7   3      124.49      139.91     19.02 o 
  -6   7   3        7.92        2.34      9.43 o 
  -5   7   3      286.74      317.25     21.44 o 
  -4   7   3      103.24       97.54     14.59 o 
  -3   7   3        2.42        1.51      5.24 o 
  -2   7   3       70.28       89.71      9.52 o 
  -1   7   3       37.38       48.63      6.39 o 
   0   7   3       13.89       25.79      7.83 o 
   1   7   3       28.21       54.69      9.30 o 
   2   7   3      104.64      111.56     10.86 o 
   3   7   3        3.79       -2.02      7.91 o 
   4   7   3        3.53        8.81      9.49 o 
   5   7   3       69.91       72.08     13.98 o 
   6   7   3       14.31       15.60     11.00 o 
   7   7   3        7.91        1.55      9.61 o 
  -4   8   3      136.88      153.52     30.12 o 
  -3   8   3        8.75       -2.18     15.11 o 
  -2   8   3        1.82       -4.45     15.02 o 
  -1   8   3       36.28       23.22     16.67 o 
   0   8   3        2.36        6.63      7.46 o 
   1   8   3       13.61       19.40      8.47 o 
   2   8   3        2.70        3.99      8.58 o 
   3   8   3        1.62       13.77      9.53 o 
 -15   0   4       65.98       64.68     12.61 o 
 -14   0   4        0.45       25.08     23.50 o 
 -13   0   4      104.57      124.14     13.92 o 
 -12   0   4      711.39      657.39     20.31 o 
 -11   0   4        7.25        6.55      4.70 o 
 -10   0   4      194.01      190.72     10.54 o 
  -9   0   4     1141.66     1163.77     23.84 o 
  -8   0   4       23.88       31.12      5.33 o 
  -7   0   4        7.78        0.02      3.34 o 
  -6   0   4      694.66      687.81     14.46 o 
  -5   0   4     1385.19     1273.34     19.64 o 
  -4   0   4       76.84       78.44      5.06 o 
  -3   0   4    21800.77    22237.32    322.54 o 
  -2   0   4     1151.85     1092.67     13.75 o 
  -1   0   4      510.27      471.44      7.74 o 
   0   0   4     2050.10     1912.56     65.37 o 
   1   0   4       22.30       23.64      2.27 o 
   2   0   4      528.31      561.06     10.10 o 
   3   0   4     1698.01     1838.70     23.47 o 
   4   0   4       96.14       95.34      4.84 o 
   5   0   4      672.43      732.33     14.31 o 
   6   0   4        6.17        9.71      3.08 o 
   7   0   4       27.29       29.57      5.68 o 
   8   0   4      376.94      357.56     14.48 o 
   9   0   4      717.40      714.91     21.73 o 
  10   0   4       71.98       67.66     15.33 o 
  11   0   4       82.04       64.14      9.69 o 
  12   0   4      254.21      231.07     15.78 o 
  13   0   4       39.45       26.65     12.61 o 
  14   0   4       36.56       16.25     17.02 o 
  15   0   4        1.07       13.05     11.65 o 
 -15   1   4       12.19       20.08      7.41 o 
 -14   1   4      111.37      108.48      9.76 o 
 -13   1   4        0.84        4.98      4.54 o 
 -12   1   4      184.32      195.50     13.04 o 
 -11   1   4      469.26      479.04     13.42 o 
 -10   1   4        7.96        6.67      3.52 o 
  -9   1   4       68.07       96.70      8.83 o 
  -8   1   4       65.16       57.31      5.54 o 
  -7   1   4      307.17      322.29      9.42 o 
  -6   1   4       99.67      147.23     18.32 o 
  -5   1   4       30.49       42.70      3.65 o 
  -4   1   4      454.67      487.14      7.79 o 
  -3   1   4      484.18      546.38      9.10 o 
  -2   1   4     2598.67     2598.44     19.74 o 
  -1   1   4       28.78       20.17      2.24 o 
   0   1   4     3392.20     3404.65     34.36 o 
   1   1   4     2453.02     2552.60     24.55 o 
   2   1   4     2411.76     2517.28     22.23 o 
   3   1   4        8.04        9.53      1.58 o 
   4   1   4      168.67      153.52      4.07 o 
   5   1   4      302.40      299.60      6.84 o 
   6   1   4     1005.99     1002.70     21.07 o 
   7   1   4       80.27       73.45      5.10 o 
   8   1   4      226.33      218.56     10.59 o 
   9   1   4      318.12      276.74      9.00 o 
  10   1   4        8.06        3.73      4.39 o 
  11   1   4      103.50       81.82      6.97 o 
  12   1   4       50.43       62.18      6.90 o 
  13   1   4       47.73       54.77     10.29 o 
  14   1   4       44.46       79.69     10.60 o 
 -15   2   4        8.62       15.31      5.80 o 
 -14   2   4      185.17      153.83     10.73 o 
 -13   2   4       12.19       13.17      5.15 o 
 -12   2   4      288.60      269.45     11.10 o 
 -11   2   4      212.06      241.32     10.02 o 
 -10   2   4        0.76        0.88      3.36 o 
  -9   2   4     1577.94     1476.66     27.66 o 
  -8   2   4      265.32      280.81      8.30 o 
  -7   2   4        0.03       -2.78      2.78 o 
  -6   2   4     3392.87     3265.76     27.13 o 
  -5   2   4     2829.00     2861.29     26.73 o 
  -4   2   4      301.74      281.58      9.22 o 
  -3   2   4      188.45      188.89      5.72 o 
  -2   2   4     2543.90     2872.83     28.16 o 
  -1   2   4       13.46       24.45      3.02 o 
   0   2   4     6614.11     6531.45     69.84 o 
   1   2   4       71.29       69.17      3.29 o 
   2   2   4      345.48      404.47      9.15 o 
   3   2   4      833.67      838.34     14.90 o 
   4   2   4      995.92     1091.52     12.31 o 
   5   2   4     1208.51     1255.17     13.08 o 
   6   2   4       42.80       47.47      3.43 o 
   7   2   4       53.20       59.25      4.69 o 
   8   2   4       20.08       23.52      3.91 o 
   9   2   4       62.13       90.28      9.09 o 
  10   2   4        0.78       13.88      5.02 o 
  11   2   4       51.69       41.21      7.23 o 
  12   2   4       81.10       93.94     10.07 o 
  13   2   4      165.84      142.91     12.02 o 
  14   2   4        0.18        2.71      7.34 o 
 -14   3   4        1.10       16.85     11.51 o 
 -13   3   4      224.66      195.86     11.01 o 
 -12   3   4      100.35      101.51      8.71 o 
 -11   3   4       61.93       54.26      6.80 o 
 -10   3   4      554.26      530.70     27.49 o 
  -9   3   4       33.21       40.02      7.20 o 
  -8   3   4      498.09      437.65     15.62 o 
  -7   3   4      273.94      286.68     22.52 o 
  -6   3   4      312.03      299.70     12.17 o 
  -5   3   4      400.97      392.92     12.70 o 
  -4   3   4     1202.79     1226.64     22.81 o 
  -3   3   4       24.03       39.93      4.12 o 
  -2   3   4     1010.57      991.11     16.31 o 
  -1   3   4      495.54      604.21     13.59 o 
   0   3   4      291.44      288.27     11.71 o 
   1   3   4     1007.67     1049.70     15.54 o 
   2   3   4     2528.85     2929.42     32.66 o 
   3   3   4       36.63       42.76      5.02 o 
   4   3   4      283.31      228.59      9.17 o 
   5   3   4      410.19      350.60      9.37 o 
   6   3   4      223.41      246.53     10.50 o 
   7   3   4      144.46      157.47     22.69 o 
   8   3   4      677.58      588.85     25.33 o 
   9   3   4       93.17      107.08     13.54 o 
  10   3   4      520.78      484.18     23.47 o 
  11   3   4       62.85       62.36      7.78 o 
  12   3   4       21.02       27.13      6.69 o 
  13   3   4      192.57      183.62     19.92 o 
  14   3   4        1.01        7.18     12.74 o 
 -13   4   4       27.04       37.90     11.54 o 
 -12   4   4      120.95       88.03     14.75 o 
 -11   4   4       37.44       53.05      9.18 o 
 -10   4   4        9.23       12.76      6.17 o 
  -9   4   4        0.87        6.01      4.90 o 
  -8   4   4        7.37        1.16      5.13 o 
  -7   4   4       40.89       55.63      7.94 o 
  -6   4   4      149.08      140.72     11.07 o 
  -5   4   4      202.83      202.39     12.94 o 
  -4   4   4      434.27      421.54     14.94 o 
  -3   4   4        8.03        7.98      4.37 o 
  -2   4   4       10.52        6.82      2.97 o 
  -1   4   4      317.92      325.66     10.09 o 
   0   4   4      398.94      361.34     11.55 o 
   1   4   4       55.53       79.10      5.77 o 
   2   4   4      138.95      197.35      7.51 o 
   3   4   4      104.80      134.98     15.17 o 
   4   4   4      318.78      412.95     16.25 o 
   5   4   4        9.96       53.99      6.99 o 
   6   4   4       98.92      117.84     13.13 o 
   7   4   4       89.83       92.50     18.44 o 
   8   4   4       38.27       37.51      9.29 o 
   9   4   4        8.86        0.96      6.31 o 
  10   4   4       59.80       50.95     11.08 o 
  11   4   4       47.73       37.46     10.51 o 
  12   4   4        2.13       13.34      8.73 o 
  13   4   4       58.74       57.10     20.13 o 
 -12   5   4        8.65       17.46      9.73 o 
 -11   5   4      134.09      104.67     16.51 o 
 -10   5   4        0.18       -2.72      7.23 o 
  -9   5   4       43.51       36.93     10.75 o 
  -8   5   4      366.95      358.04     22.93 o 
  -7   5   4      147.35      130.12     12.18 o 
  -6   5   4        6.30        9.95      5.62 o 
  -5   5   4      220.93      197.38     12.04 o 
  -4   5   4     1256.13     1181.73     26.74 o 
  -3   5   4      130.14      153.62      9.15 o 
  -2   5   4      517.89      496.91     14.02 o 
  -1   5   4      405.75      377.14     10.88 o 
   0   5   4      158.43      231.91      8.57 o 
   1   5   4      484.81      468.43     12.73 o 
   2   5   4       47.87       47.87      5.51 o 
   3   5   4      472.49      460.59     15.43 o 
   4   5   4       11.11       13.49      8.78 o 
   5   5   4        0.03       -1.28      5.93 o 
   6   5   4      365.55      338.44     19.27 o 
   7   5   4      213.07      202.67     18.79 o 
   8   5   4       11.39       12.57      7.80 o 
   9   5   4        4.02       14.99      7.87 o 
  10   5   4      142.02      169.58     25.23 o 
  11   5   4        1.53       11.71     10.96 o 
 -11   6   4       14.54       20.84     12.56 o 
 -10   6   4        1.00        0.81      7.74 o 
  -9   6   4        0.54        5.51     10.07 o 
  -8   6   4       13.48       15.18      9.24 o 
  -7   6   4       59.73       63.42     12.80 o 
  -6   6   4      156.27      158.15     14.04 o 
  -5   6   4       22.78       26.71      8.44 o 
  -4   6   4      236.38      214.49     13.61 o 
  -3   6   4      357.93      342.40     13.80 o 
  -2   6   4        2.73       15.18      4.57 o 
  -1   6   4      235.64      237.78      9.84 o 
   0   6   4       36.29       54.20      5.51 o 
   1   6   4       40.15       75.23      6.73 o 
   2   6   4       31.97       26.92      8.18 o 
   3   6   4        0.67        6.93      6.54 o 
   4   6   4        0.04        1.99      6.33 o 
   5   6   4        7.34        0.04      7.09 o 
   6   6   4      113.50      108.97     15.22 o 
   7   6   4        0.08       17.91      9.28 o 
   8   6   4       94.04      105.98     16.59 o 
   9   6   4        5.83        6.54      9.28 o 
  10   6   4        5.65       20.04     10.25 o 
  -8   7   4      369.27      398.86     27.84 o 
  -7   7   4        7.81       36.06     12.53 o 
  -6   7   4       64.83       63.75     13.73 o 
  -5   7   4       43.20       62.48     13.59 o 
  -4   7   4        3.91        7.57      7.09 o 
  -3   7   4       63.25       81.40      9.18 o 
  -2   7   4       25.29       38.02      7.30 o 
  -1   7   4       67.32       74.90     10.54 o 
   0   7   4       42.13       55.87      9.48 o 
   1   7   4       71.13       89.85     16.76 o 
   2   7   4       15.08       22.47      7.14 o 
   3   7   4       54.96       56.52     17.33 o 
   4   7   4      192.71      207.73     29.77 o 
   5   7   4        0.57        8.23     12.47 o 
   6   7   4        0.36       -4.85     10.51 o 
   7   7   4        7.04        8.90     13.08 o 
  -4   8   4       14.73       10.84     17.43 o 
  -3   8   4        0.23       -7.39     15.13 o 
  -2   8   4       48.55       63.11     21.48 o 
  -1   8   4        2.63        0.91      6.80 o 
   0   8   4       16.36       14.27      7.87 o 
   1   8   4       95.34      100.58     13.03 o 
   2   8   4        3.86        8.49      7.73 o 
   3   8   4        0.95       12.32      7.22 o 
 -15   1   5      120.70      120.27      9.59 o 
 -14   1   5       90.98      109.10     10.01 o 
 -13   1   5       49.60       51.63      6.36 o 
 -12   1   5       83.09       95.72      8.40 o 
 -11   1   5        4.36       16.73      4.49 o 
 -10   1   5      177.94      172.90      9.15 o 
  -9   1   5       67.63       51.25      6.11 o 
  -8   1   5      100.25       99.89      6.71 o 
  -7   1   5      158.12      154.28      5.44 o 
  -6   1   5     1963.52     1873.32     30.54 o 
  -5   1   5      153.25      142.46      5.27 o 
  -4   1   5        2.44       -0.66      2.87 o 
  -3   1   5     7148.85     7050.31     49.21 o 
  -2   1   5      624.06      638.49      6.26 o 
  -1   1   5        6.53       -0.61      1.38 o 
   0   1   5      511.94      532.62      6.94 o 
   1   1   5      179.02      216.75      3.97 o 
   2   1   5      210.62      186.01      4.24 o 
   3   1   5      544.46      604.89      7.61 o 
   4   1   5      534.75      574.52      8.44 o 
   5   1   5      275.83      309.92      6.99 o 
   6   1   5      370.63      385.29      9.78 o 
   7   1   5       18.88       24.35      3.51 o 
   8   1   5        6.96       15.23      4.07 o 
   9   1   5        2.53       11.75      4.46 o 
  10   1   5        0.10        6.82      4.33 o 
  11   1   5        2.04        0.28      4.68 o 
  12   1   5      102.74      111.54     10.89 o 
  13   1   5       15.89       20.04     10.16 o 
  14   1   5      104.62       91.25     10.39 o 
 -15   2   5        1.36       11.55      5.71 o 
 -14   2   5        6.02       15.83      5.93 o 
 -13   2   5       14.18       16.37      5.39 o 
 -12   2   5      108.14       94.80      8.32 o 
 -11   2   5      111.48      102.46      8.37 o 
 -10   2   5      148.91      164.39      8.67 o 
  -9   2   5      388.85      405.74     14.71 o 
  -8   2   5     2905.95     2876.88     30.72 o 
  -7   2   5      455.73      496.56      9.98 o 
  -6   2   5      416.25      455.83      7.33 o 
  -5   2   5     1957.29     2114.20     21.45 o 
  -4   2   5       58.03       61.72      5.65 o 
  -3   2   5      121.31      156.77      5.31 o 
  -2   2   5      161.62      192.75      5.91 o 
  -1   2   5      434.35      455.87      9.89 o 
   0   2   5       22.48      106.61      4.73 o 
   1   2   5      372.00      428.73     11.92 o 
   2   2   5      788.51      874.46     14.39 o 
   3   2   5       32.49       48.58      4.32 o 
   4   2   5     2088.33     2350.45     18.28 o 
   5   2   5      249.83      269.62      5.41 o 
   6   2   5       39.00       38.14      3.24 o 
   7   2   5        0.00        0.08      2.05 o 
   8   2   5        7.72       12.70      4.16 o 
   9   2   5      124.89      131.65      9.10 o 
  10   2   5       55.68       61.03      7.73 o 
  11   2   5       10.17       10.09      5.38 o 
  12   2   5      185.03      192.76     13.49 o 
  13   2   5       79.75       73.79      9.63 o 
  14   2   5        0.24       -0.64      6.90 o 
 -14   3   5      239.06      245.38     20.71 o 
 -13   3   5      171.12      190.43     11.47 o 
 -12   3   5       18.21       27.99      5.77 o 
 -11   3   5      116.45      102.99      8.26 o 
 -10   3   5       43.60       96.09     13.12 o 
  -9   3   5        3.03       13.07      7.41 o 
  -8   3   5       71.25       95.44     10.45 o 
  -7   3   5       77.10       59.51      8.76 o 
  -6   3   5      460.36      432.11     14.52 o 
  -5   3   5      295.66      329.68     11.89 o 
  -4   3   5       70.31       80.75      7.00 o 
  -3   3   5        8.11       22.31      3.89 o 
  -2   3   5       55.12       52.38      4.66 o 
  -1   3   5      112.65      100.50     17.44 o 
   0   3   5        0.71       10.08      2.68 o 
   1   3   5      329.17      393.49     12.17 o 
   2   3   5     1190.49     1189.53     16.77 o 
   3   3   5      144.70      102.73      6.78 o 
   4   3   5      594.39      572.90     13.87 o 
   5   3   5       73.12       84.18      5.80 o 
   6   3   5      295.85      255.76     10.40 o 
   7   3   5        9.29       -0.05      5.21 o 
   8   3   5       20.83       22.73      7.66 o 
   9   3   5       77.84       76.49     11.84 o 
  10   3   5        6.36        8.84      6.61 o 
  11   3   5        1.92        7.54      4.93 o 
  12   3   5       72.62       91.74     14.07 o 
  13   3   5       38.71       42.31     11.52 o 
 -14   4   5       41.04       33.18     16.63 o 
 -13   4   5        7.51        7.76      8.83 o 
 -12   4   5        0.15        5.99      7.97 o 
 -11   4   5       48.92       57.13     10.09 o 
 -10   4   5        0.94        8.10      5.96 o 
  -9   4   5        0.18       -2.58      4.88 o 
  -8   4   5        7.61       46.22     16.64 o 
  -7   4   5      343.82      341.14     14.43 o 
  -6   4   5      297.52      328.70     16.14 o 
  -5   4   5        1.22        2.40      4.59 o 
  -4   4   5      372.39      328.82     13.63 o 
  -3   4   5      220.48      267.60     11.13 o 
  -2   4   5        3.66        3.70      2.91 o 
  -1   4   5       87.25      104.98      6.24 o 
   0   4   5      125.72      132.11      7.71 o 
   1   4   5      283.23      279.55     12.86 o 
   2   4   5        8.08       11.22      5.86 o 
   3   4   5      329.85      315.17     11.38 o 
   4   4   5     1753.38     1721.00     29.55 o 
   5   4   5      967.83     1024.29     30.14 o 
   6   4   5      165.16      165.07     31.32 o 
   7   4   5      591.89      548.23     23.35 o 
   8   4   5      232.06      199.46     18.09 o 
   9   4   5       93.94       92.36     13.73 o 
  10   4   5        9.72       12.37     15.19 o 
  11   4   5       14.76       24.03     12.75 o 
  12   4   5        1.11       -1.00      7.63 o 
 -12   5   5      124.23      130.49     18.14 o 
 -11   5   5        1.58       13.15      8.51 o 
 -10   5   5       47.07       45.73     12.11 o 
  -9   5   5       71.01       73.17     10.34 o 
  -8   5   5        0.01        4.66      5.60 o 
  -7   5   5        0.02        8.62      5.93 o 
  -6   5   5       27.33       32.58      7.00 o 
  -5   5   5       26.57       32.14      6.79 o 
  -4   5   5      156.71      142.77     11.56 o 
  -3   5   5      415.77      382.24     12.61 o 
  -2   5   5       13.84       21.96      4.84 o 
  -1   5   5        0.08        4.27      3.05 o 
   0   5   5     1845.75     1816.52     24.88 o 
   1   5   5      194.61      188.07      8.30 o 
   2   5   5      299.35      303.40     10.33 o 
   3   5   5      188.13      193.91     15.96 o 
   4   5   5      131.52      121.18     13.59 o 
   5   5   5       14.26       10.32      7.07 o 
   6   5   5      249.89      278.08     18.00 o 
   7   5   5       95.09       68.64     12.05 o 
   8   5   5       49.91       56.26     11.80 o 
   9   5   5       54.91       52.53     11.53 o 
  10   5   5       13.67       17.17      8.53 o 
  11   5   5       21.18       39.71     10.55 o 
 -11   6   5       60.00       41.01     16.34 o 
 -10   6   5      252.47      285.15     22.62 o 
  -9   6   5       63.90       59.10     27.97 o 
  -8   6   5       16.14       16.80      9.73 o 
  -7   6   5      155.56      178.72     14.96 o 
  -6   6   5        5.20        7.34      6.29 o 
  -5   6   5      162.74      134.67     12.81 o 
  -4   6   5      290.86      293.32     17.43 o 
  -3   6   5       69.11       62.25      7.55 o 
  -2   6   5       31.65       26.81      5.08 o 
  -1   6   5      264.25      259.70     10.70 o 
   0   6   5      385.25      384.30     10.80 o 
   1   6   5        0.17       -2.20      4.48 o 
   2   6   5      129.45      131.36     16.93 o 
   3   6   5        7.84        1.74      7.49 o 
   4   6   5       32.14       28.15      9.13 o 
   5   6   5       69.32       66.25     12.35 o 
   6   6   5        1.23        8.98     11.13 o 
   7   6   5      178.80      183.81     54.45 o 
   8   6   5       25.68       23.91     10.66 o 
   9   6   5       12.03       22.11     11.24 o 
  10   6   5       38.91       70.97     14.71 o 
  -8   7   5      154.49      167.71     23.63 o 
  -7   7   5      163.84      202.58     22.19 o 
  -6   7   5       88.97      106.18     16.66 o 
  -5   7   5       22.80       36.76     11.53 o 
  -4   7   5       13.59        7.28      6.87 o 
  -3   7   5      138.76      155.64     12.11 o 
  -2   7   5        0.17        1.86      4.30 o 
  -1   7   5       34.96       27.82      7.84 o 
   0   7   5       14.71       23.25      7.53 o 
   1   7   5        1.80        0.11      5.37 o 
   2   7   5       36.49       40.34      8.70 o 
   3   7   5       45.74       61.18     17.36 o 
   4   7   5       24.30       22.73     13.92 o 
   5   7   5        2.27       -6.37      9.83 o 
   6   7   5        4.69       21.07     14.48 o 
   7   7   5        0.02        5.12     11.80 o 
  -4   8   5        0.19       -7.72     14.72 o 
  -3   8   5       18.37        3.26     15.69 o 
  -2   8   5       95.83      107.78     17.30 o 
  -1   8   5       11.56       16.43      8.27 o 
   0   8   5        5.57        8.57      7.67 o 
   1   8   5       11.77       20.47      8.73 o 
   2   8   5       50.80       45.98     11.77 o 
 -16   0   6       94.43       85.06     13.43 o 
 -15   0   6       18.38        6.99      8.29 o 
 -14   0   6        0.40       -5.96      7.07 o 
 -13   0   6      279.20      282.42     17.13 o 
 -12   0   6     1036.46     1050.91     27.66 o 
 -11   0   6        0.36        8.19      4.90 o 
 -10   0   6        2.81       -4.25      4.25 o 
  -9   0   6       70.03       81.18      7.91 o 
  -8   0   6       80.29       98.47      8.15 o 
  -7   0   6      333.36      337.17     10.86 o 
  -6   0   6       18.00       20.20      4.07 o 
  -5   0   6       87.58      112.38      5.92 o 
  -4   0   6       21.73       27.59      3.50 o 
  -3   0   6     4786.93     4661.13     51.45 o 
  -2   0   6     6746.68     6525.84     73.87 o 
  -1   0   6      662.10      544.88     13.33 o 
   0   0   6    17451.31    16977.94    287.47 o 
   1   0   6      185.28      216.10      7.21 o 
   2   0   6      710.45      692.08     11.22 o 
   3   0   6      408.18      403.24      8.82 o 
   4   0   6      528.78      467.02     12.78 o 
   5   0   6      881.39      839.85     18.48 o 
   6   0   6       67.59       66.41      6.93 o 
   7   0   6       38.75       37.82      6.16 o 
   8   0   6      108.11      126.69     10.45 o 
   9   0   6      487.36      489.38     18.06 o 
  10   0   6      141.51      118.70     11.84 o 
  11   0   6       68.85       75.89     10.89 o 
  12   0   6       53.95      106.08     17.04 o 
  13   0   6       10.65       16.25      9.14 o 
  14   0   6      129.10      151.83     36.16 o 
 -15   1   6        2.50       16.73      7.25 o 
 -14   1   6        4.70       11.31     10.53 o 
 -13   1   6       98.97       96.95      7.93 o 
 -12   1   6       48.55       43.59      5.54 o 
 -11   1   6        3.84        3.58      4.19 o 
 -10   1   6        1.88        0.88      3.70 o 
  -9   1   6      138.80      147.19      8.25 o 
  -8   1   6       37.17       36.29      4.86 o 
  -7   1   6      139.53      147.46      6.76 o 
  -6   1   6      426.74      445.65      8.23 o 
  -5   1   6        6.18        1.16      1.74 o 
  -4   1   6        8.41        5.65      1.51 o 
  -3   1   6       29.77       33.48      2.11 o 
  -2   1   6     5468.46     5323.14     36.64 o 
  -1   1   6      797.96      731.48      8.33 o 
   0   1   6      629.54      639.98      7.01 o 
   1   1   6        3.12       11.24      1.73 o 
   2   1   6      690.93      715.58      9.00 o 
   3   1   6      741.12      772.85      9.00 o 
   4   1   6      482.54      524.94      8.15 o 
   5   1   6       80.44       92.64      4.43 o 
   6   1   6      156.96      160.15      5.39 o 
   7   1   6      535.03      580.87     11.31 o 
   8   1   6      404.22      387.87      9.92 o 
   9   1   6       59.90       41.38      4.96 o 
  10   1   6      213.98      222.93      9.96 o 
  11   1   6        6.58       26.65      4.86 o 
  12   1   6       23.12       15.62      7.65 o 
  13   1   6        8.34       17.70     12.41 o 
  14   1   6        0.76       32.30     10.09 o 
 -15   2   6       24.70       28.97      6.51 o 
 -14   2   6        0.25        8.09      5.15 o 
 -13   2   6      439.65      404.49     13.84 o 
 -12   2   6      284.00      274.69     11.29 o 
 -11   2   6        6.82       13.46      4.46 o 
 -10   2   6      475.23      441.23     11.87 o 
  -9   2   6      112.00      124.26      7.72 o 
  -8   2   6       33.73       82.00     10.23 o 
  -7   2   6        2.32        2.94      3.85 o 
  -6   2   6      585.35      614.30      8.58 o 
  -5   2   6      723.42      731.65     12.82 o 
  -4   2   6     1501.65     1459.56     19.37 o 
  -3   2   6     2142.31     2354.20     27.64 o 
  -2   2   6      214.69      223.88      6.37 o 
  -1   2   6      334.21      354.12      8.64 o 
   0   2   6     2844.18     3098.48     35.99 o 
   1   2   6       85.36       96.13      6.18 o 
   2   2   6      232.09      262.55     17.45 o 
   3   2   6      681.97      801.80     14.24 o 
   4   2   6     1179.40     1280.26     11.66 o 
   5   2   6       25.95       30.75      2.56 o 
   6   2   6       32.95       34.29      3.13 o 
   7   2   6        5.41        6.26      2.56 o 
   8   2   6      480.79      463.79     10.52 o 
   9   2   6        8.57       34.69      6.03 o 
  10   2   6       57.11       57.98      7.66 o 
  11   2   6      101.02      133.24     10.98 o 
  12   2   6       28.76       37.81      8.96 o 
  13   2   6       14.49       25.93      8.62 o 
  14   2   6        7.81       10.77      7.88 o 
 -14   3   6      379.35      381.77     15.03 o 
 -13   3   6       34.04       41.38      7.04 o 
 -12   3   6      266.98      232.15     11.11 o 
 -11   3   6      542.50      510.64     14.77 o 
 -10   3   6       52.16       54.80      6.19 o 
  -9   3   6      610.00      598.80     19.08 o 
  -8   3   6     1353.44     1239.56     27.22 o 
  -7   3   6       12.97        7.69     17.44 o 
  -6   3   6      795.16      774.62     19.34 o 
  -5   3   6        9.26       17.09      2.96 o 
  -4   3   6     1476.09     1594.97     27.39 o 
  -3   3   6      179.58      218.54      7.70 o 
  -2   3   6      744.68      728.04     13.83 o 
  -1   3   6      873.12      945.60     15.05 o 
   0   3   6        2.98       21.18      6.05 o 
   1   3   6      485.00      526.97      9.93 o 
   2   3   6     2269.34     2441.35     27.91 o 
   3   3   6       26.23       51.92      5.09 o 
   4   3   6      542.44      547.84     13.37 o 
   5   3   6      228.91      237.22     12.17 o 
   6   3   6       15.68       33.08      7.69 o 
   7   3   6      224.31      227.31     25.78 o 
   8   3   6       25.07       21.72     13.14 o 
   9   3   6      104.56       85.28     12.49 o 
  10   3   6       21.21       25.20      8.47 o 
  11   3   6        3.80        8.77      5.03 o 
  12   3   6      247.31      228.35     29.09 o 
  13   3   6        6.63       17.50      8.78 o 
 -14   4   6       50.01       58.17     20.28 o 
 -13   4   6       39.87       39.73     11.87 o 
 -12   4   6       13.73       18.13      7.42 o 
 -11   4   6      201.80      193.75     21.92 o 
 -10   4   6      334.94      310.68     16.76 o 
  -9   4   6       81.59       87.19      9.87 o 
  -8   4   6      687.37      603.74     19.44 o 
  -7   4   6      289.65      303.00     20.29 o 
  -6   4   6      523.88      426.50     15.66 o 
  -5   4   6      267.04      284.00     12.88 o 
  -4   4   6      181.27      153.15      9.90 o 
  -3   4   6      345.04      332.64     10.56 o 
  -2   4   6       25.36       21.44      4.61 o 
  -1   4   6      256.43      275.35      8.20 o 
   0   4   6      571.35      661.57     15.51 o 
   1   4   6       57.33       46.89      4.57 o 
   2   4   6      226.39      229.66      7.82 o 
   3   4   6       97.21       67.88      6.81 o 
   4   4   6      249.15      270.24     15.04 o 
   5   4   6        3.26       15.59      8.17 o 
   6   4   6       50.93       33.88      8.46 o 
   7   4   6       54.95       47.18      9.66 o 
   8   4   6       30.22       56.81     10.84 o 
   9   4   6       38.73       39.48     12.57 o 
  10   4   6       63.12       59.40     11.34 o 
  11   4   6       46.33       54.15     12.25 o 
  12   4   6        1.92       18.74      8.79 o 
 -12   5   6        0.80       14.63      9.84 o 
 -11   5   6       20.71       31.00     11.20 o 
 -10   5   6      111.83      116.26     12.57 o 
  -9   5   6        5.65        4.95      6.00 o 
  -8   5   6       14.67        8.38      6.25 o 
  -7   5   6        9.11       10.02      5.86 o 
  -6   5   6        5.12        4.15      8.24 o 
  -5   5   6       14.24       23.37      6.37 o 
  -4   5   6       86.23      106.64     10.14 o 
  -3   5   6       13.19        9.70      8.07 o 
  -2   5   6      240.53      251.87      9.20 o 
  -1   5   6        0.77        4.72      5.39 o 
   0   5   6        9.04       44.38      4.87 o 
   1   5   6        3.87        4.22      3.29 o 
   2   5   6       16.41       31.72      8.09 o 
   3   5   6      145.98      204.45     16.50 o 
   4   5   6       42.25       45.55      9.30 o 
   5   5   6       27.90       23.64      7.98 o 
   6   5   6       69.35       75.08     12.30 o 
   7   5   6        5.35       12.68      7.87 o 
   8   5   6       92.60      105.90     14.74 o 
   9   5   6        1.11        3.27     12.21 o 
  10   5   6       74.56       89.53     14.65 o 
  11   5   6      120.54      136.51     17.71 o 
 -11   6   6       21.84       62.64     19.26 o 
 -10   6   6       42.18       97.45     15.86 o 
  -9   6   6      176.84      180.39     20.45 o 
  -8   6   6       30.36       42.14     11.21 o 
  -7   6   6       19.42       16.88      9.43 o 
  -6   6   6      270.93      288.42     17.54 o 
  -5   6   6        3.13       38.22      8.30 o 
  -4   6   6       58.09       62.95      9.01 o 
  -3   6   6       12.84        9.68      4.91 o 
  -2   6   6        1.37       16.06      5.23 o 
  -1   6   6       11.48       33.67      5.29 o 
   0   6   6       41.35       52.87      7.09 o 
   1   6   6      182.04      214.57     13.17 o 
   2   6   6       10.70       32.43     12.76 o 
   3   6   6       11.83       13.99      8.09 o 
   4   6   6        7.78       12.79     10.57 o 
   5   6   6        1.24        5.52      9.24 o 
   6   6   6        5.91        0.82     12.48 o 
   7   6   6        4.11       -6.82      7.03 o 
   8   6   6       49.79       44.70     11.84 o 
   9   6   6       47.55       32.59     11.47 o 
  -8   7   6      120.75       84.80     16.24 o 
  -7   7   6        0.04       12.85      9.51 o 
  -6   7   6       14.47       31.91     11.29 o 
  -5   7   6      378.96      349.01     18.06 o 
  -4   7   6        0.57        2.60      6.78 o 
  -3   7   6        8.29        8.14      5.58 o 
  -2   7   6       14.28        5.00      6.00 o 
  -1   7   6       14.51       11.99      7.01 o 
   0   7   6        4.88        9.39      6.54 o 
   1   7   6        0.01        3.52      5.73 o 
   2   7   6        5.48       16.24      8.27 o 
   3   7   6       33.22       29.61     14.47 o 
   4   7   6        0.15        2.68     10.81 o 
   5   7   6       52.35       33.46     14.95 o 
   6   7   6        7.31        7.66     11.62 o 
   7   7   6       29.23       42.86     17.73 o 
  -3   8   6       65.18       55.09     20.41 o 
  -2   8   6       26.48       29.38      9.81 o 
  -1   8   6       29.05       20.52     10.13 o 
   0   8   6       28.81       19.13      8.90 o 
   1   8   6       66.54       58.04     11.22 o 
   2   8   6       55.19       58.58     13.86 o 
 -15   1   7       78.02       51.82      6.90 o 
 -14   1   7       47.65       41.82      6.49 o 
 -13   1   7        4.00       22.60      7.99 o 
 -12   1   7       98.67       95.99      7.39 o 
 -11   1   7        1.13        1.45      5.06 o 
 -10   1   7       14.06        7.35      4.31 o 
  -9   1   7      312.04      304.31      9.99 o 
  -8   1   7       70.51       74.94      5.50 o 
  -7   1   7      390.27      368.98      8.60 o 
  -6   1   7        3.19       -1.82      5.08 o 
  -5   1   7      551.75      553.02     10.81 o 
  -4   1   7      817.65      816.98      8.87 o 
  -3   1   7       17.16       22.96      2.08 o 
  -2   1   7      278.13      281.10      4.25 o 
  -1   1   7      196.07      169.85      4.34 o 
   0   1   7      491.71      477.40      7.03 o 
   1   1   7      512.05      530.17      7.04 o 
   2   1   7      567.76      546.56      7.82 o 
   3   1   7     3083.06     3201.67     26.20 o 
   4   1   7      703.68      714.88     15.15 o 
   5   1   7      255.83      222.81      5.82 o 
   6   1   7      148.59      160.81      5.30 o 
   7   1   7        3.07        2.56      2.61 o 
   8   1   7       27.19       37.73      4.99 o 
   9   1   7      111.81      103.36      6.81 o 
  10   1   7        0.26        7.44      9.88 o 
  11   1   7      512.77      456.89     17.70 o 
  12   1   7       65.76       48.84      9.87 o 
  13   1   7       25.89       41.09      9.31 o 
  14   1   7      350.50      338.02     25.28 o 
 -15   2   7       58.94       45.18      7.53 o 
 -14   2   7      126.10      113.96      9.66 o 
 -13   2   7       11.95       42.23      6.25 o 
 -12   2   7      126.34      123.22      9.12 o 
 -11   2   7       75.61       70.20      6.88 o 
 -10   2   7        0.13       13.40      4.22 o 
  -9   2   7       10.66        7.63      4.25 o 
  -8   2   7       27.44       29.35      4.56 o 
  -7   2   7       41.53       51.77      4.59 o 
  -6   2   7       88.90       92.28      4.10 o 
  -5   2   7      230.95      250.07      6.06 o 
  -4   2   7     1196.41     1297.57     18.12 o 
  -3   2   7        7.72       19.16      2.72 o 
  -2   2   7      460.54      479.98      9.60 o 
  -1   2   7       17.75       20.96      2.31 o 
   0   2   7       79.57      165.91      6.87 o 
   1   2   7      738.67      854.29     18.25 o 
   2   2   7      239.54      228.80      9.58 o 
   3   2   7      342.88      383.42      9.48 o 
   4   2   7       18.09       27.91      2.08 o 
   5   2   7      609.25      624.62      8.60 o 
   6   2   7       25.21       27.18      2.98 o 
   7   2   7       70.94       82.56      4.94 o 
   8   2   7       62.91       64.98      5.23 o 
   9   2   7      608.98      563.62     16.45 o 
  10   2   7      238.14      233.78     11.63 o 
  11   2   7      210.37      209.37     12.74 o 
  12   2   7      115.56      101.15     10.35 o 
  13   2   7      197.15      168.74     14.37 o 
  14   2   7       60.98       32.90     14.38 o 
 -15   3   7      169.52      172.92     22.19 o 
 -14   3   7       35.73       44.01      7.14 o 
 -13   3   7       21.22       21.42      6.01 o 
 -12   3   7      244.36      208.84     11.12 o 
 -11   3   7      362.30      339.79     12.25 o 
 -10   3   7      209.49      209.97     10.65 o 
  -9   3   7        0.19       14.93      5.52 o 
  -8   3   7      224.49      253.52     15.39 o 
  -7   3   7      356.34      339.61     13.67 o 
  -6   3   7      763.65      711.81     19.37 o 
  -5   3   7       81.34      106.87      9.11 o 
  -4   3   7       78.00      101.02      7.11 o 
  -3   3   7        4.12        6.44      2.58 o 
  -2   3   7      128.38      195.83      7.10 o 
  -1   3   7      208.08      303.62      7.88 o 
   0   3   7     1063.15     1112.26     18.44 o 
   1   3   7      202.53      204.27      5.97 o 
   2   3   7      349.01      426.81     10.80 o 
   3   3   7      729.56      771.48     25.52 o 
   4   3   7      299.78      291.23      9.72 o 
   5   3   7       97.31      116.96      9.28 o 
   6   3   7      162.91      195.63     12.97 o 
   7   3   7      221.38      192.22     14.20 o 
   8   3   7      150.52      150.18     15.10 o 
   9   3   7       48.23       60.19     12.95 o 
  10   3   7      110.00      118.19     14.81 o 
  11   3   7        0.89        2.90      4.78 o 
  12   3   7      109.25       93.66     19.70 o 
  13   3   7       47.78       62.14     16.09 o 
 -14   4   7       16.15       21.85     14.90 o 
 -13   4   7       58.25       86.22     11.48 o 
 -12   4   7        0.03        9.83      6.54 o 
 -11   4   7       10.05       17.29      7.31 o 
 -10   4   7       42.44       34.48      8.20 o 
  -9   4   7       29.25       35.97      9.99 o 
  -8   4   7       48.63       66.20     12.02 o 
  -7   4   7       49.68       42.98      7.52 o 
  -6   4   7      197.83      200.22     11.52 o 
  -5   4   7      101.99      121.22     10.04 o 
  -4   4   7       24.06       14.82      4.97 o 
  -3   4   7       46.32       60.90      5.83 o 
  -2   4   7        8.24        6.91      2.89 o 
  -1   4   7       20.93       28.65      3.94 o 
   0   4   7      367.28      372.28     11.50 o 
   1   4   7      332.53      323.69      8.97 o 
   2   4   7       88.07       96.34      7.03 o 
   3   4   7       52.93       71.90      9.47 o 
   4   4   7      506.32      550.20     21.09 o 
   5   4   7      105.63      136.71     18.15 o 
   6   4   7        2.98        2.09      5.75 o 
   7   4   7        1.98        5.77      5.65 o 
   8   4   7       74.11       68.60     11.25 o 
   9   4   7       48.03       46.64     11.44 o 
  10   4   7        0.00        6.40     11.93 o 
  11   4   7       23.28       29.66     19.22 o 
  12   4   7        0.58       16.84      9.58 o 
 -12   5   7        4.22       -3.87      8.99 o 
 -11   5   7      129.79      111.50     16.21 o 
 -10   5   7      147.80      161.97     18.20 o 
  -9   5   7      170.65      168.69     14.25 o 
  -8   5   7        6.76       11.80      6.74 o 
  -7   5   7        3.77       16.89      8.36 o 
  -6   5   7       23.33       20.86      6.67 o 
  -5   5   7        0.04        7.82      4.89 o 
  -4   5   7      500.20      469.84     16.81 o 
  -3   5   7      442.14      428.05     13.40 o 
  -2   5   7       29.73       61.66      5.59 o 
  -1   5   7      450.17      463.86     12.99 o 
   0   5   7       81.95       96.16      6.91 o 
   1   5   7      197.37      213.03      9.86 o 
   2   5   7        0.81        6.08      5.47 o 
   3   5   7      455.05      453.84     36.60 o 
   4   5   7       31.64       63.09     12.48 o 
   5   5   7        6.99        8.64      6.55 o 
   6   5   7       11.48       28.37      9.18 o 
   7   5   7       36.99       27.84     13.05 o 
   8   5   7       71.39       58.66     12.07 o 
   9   5   7        9.04        2.14     11.58 o 
  10   5   7        0.04       13.76     11.41 o 
  11   5   7      138.31      162.43     19.61 o 
 -11   6   7       17.07       39.24     16.22 o 
 -10   6   7      211.81      188.68     47.75 o 
  -9   6   7       26.03       30.24     10.51 o 
  -8   6   7      181.16      231.43     16.43 o 
  -7   6   7       13.76       12.22      7.23 o 
  -6   6   7       96.18      111.60     18.28 o 
  -5   6   7      498.11      559.27     20.62 o 
  -4   6   7        7.60       13.08      6.32 o 
  -3   6   7        9.64       18.29      5.42 o 
  -2   6   7      718.27      686.61     18.43 o 
  -1   6   7       66.70       72.43      7.99 o 
   0   6   7      219.34      224.72     14.40 o 
   1   6   7       40.90       33.36      8.87 o 
   2   6   7       52.59       50.04     10.25 o 
   3   6   7        0.14        3.92      6.78 o 
   4   6   7       65.43       47.35     10.64 o 
   5   6   7      158.87      153.01     16.92 o 
   6   6   7        6.50       13.55      8.99 o 
   7   6   7       48.15       65.90     14.95 o 
   8   6   7        4.44        0.10      7.67 o 
   9   6   7        1.46       13.06      9.04 o 
  -8   7   7        0.17        7.76     10.42 o 
  -7   7   7        5.88       15.73     10.04 o 
  -6   7   7       46.16       49.31     12.41 o 
  -5   7   7       45.60       45.94      9.88 o 
  -4   7   7       75.77       85.61     13.71 o 
  -3   7   7        0.28       -6.30      6.30 o 
  -2   7   7        0.06        2.51      6.04 o 
  -1   7   7        7.24       -3.16      5.86 o 
   0   7   7        3.84        0.38      5.55 o 
   1   7   7        0.79       21.98      7.29 o 
   2   7   7      118.33      114.27     15.88 o 
   3   7   7        4.36       13.38     11.53 o 
   4   7   7        8.49        8.42     11.35 o 
   5   7   7      144.73      131.48     24.68 o 
   6   7   7        2.13        6.17     11.68 o 
   7   7   7      209.69      210.38     31.90 o 
  -3   8   7        2.66        2.60     10.22 o 
  -2   8   7        9.87        8.16      9.48 o 
  -1   8   7       11.56        7.96      7.37 o 
   0   8   7       56.33       52.55     10.87 o 
   1   8   7        1.92        5.43      7.45 o 
   2   8   7        3.30        9.34      8.00 o 
 -16   0   8        0.21       26.82     29.72 o 
 -15   0   8       71.14       84.75     13.11 o 
 -14   0   8        1.30       -0.60      8.87 o 
 -13   0   8        0.28        0.56      5.22 o 
 -12   0   8        7.62       -2.42      7.76 o 
 -11   0   8        0.37       -4.27      5.29 o 
 -10   0   8       42.04       42.37      7.97 o 
  -9   0   8      720.90      702.23     18.16 o 
  -8   0   8       61.10       78.81      7.43 o 
  -7   0   8       11.46        6.88      3.74 o 
  -6   0   8      307.52      300.89      9.70 o 
  -5   0   8      201.99      211.92      7.60 o 
  -4   0   8     2901.72     2888.30     34.17 o 
  -3   0   8     1064.94      964.95     14.40 o 
  -2   0   8      566.72      551.64      9.39 o 
  -1   0   8       76.83       75.71      6.13 o 
   0   0   8     1470.34     1439.01     28.58 o 
   1   0   8      151.06      155.28      6.81 o 
   2   0   8      813.70      843.28     16.38 o 
   3   0   8      174.49      171.11      6.03 o 
   4   0   8       17.24       22.53      3.87 o 
   5   0   8        0.72       -1.92      2.18 o 
   6   0   8     3127.71     3075.92     50.71 o 
   7   0   8      230.89      194.99     10.67 o 
   8   0   8      809.26      819.17     22.76 o 
   9   0   8        1.33        6.67     13.04 o 
  10   0   8      221.07      277.39     24.30 o 
  11   0   8      283.40      269.25     19.14 o 
  12   0   8        9.79       20.99      8.21 o 
  13   0   8      364.95      364.13     27.02 o 
  14   0   8       79.06       70.67     17.52 o 
 -16   1   8       37.21       49.32     16.83 o 
 -15   1   8       14.83       22.84      5.27 o 
 -14   1   8      149.80      157.48     10.20 o 
 -13   1   8        1.28        2.81      4.13 o 
 -12   1   8        3.87        4.50      5.77 o 
 -11   1   8        1.58        4.75      4.63 o 
 -10   1   8      187.49      174.93      9.50 o 
  -9   1   8       13.39        8.91      4.59 o 
  -8   1   8       26.84       25.97      4.01 o 
  -7   1   8        0.83       -2.09      2.09 o 
  -6   1   8       17.02       11.83      2.54 o 
  -5   1   8       26.85       30.27      3.46 o 
  -4   1   8      276.45      317.47      5.43 o 
  -3   1   8      128.15       98.65      3.58 o 
  -2   1   8      721.30      800.35      7.37 o 
  -1   1   8        0.95        1.79      1.69 o 
   0   1   8     1388.69     1441.35     13.96 o 
   1   1   8     3546.90     3554.80     32.28 o 
   2   1   8       37.66       42.91      2.79 o 
   3   1   8      738.90      765.80     10.63 o 
   4   1   8     1373.83     1387.75     16.37 o 
   5   1   8      114.35      120.66      4.57 o 
   6   1   8       76.67       82.24      4.47 o 
   7   1   8      126.62      131.00      5.66 o 
   8   1   8      575.01      543.56     12.88 o 
   9   1   8      138.63      146.21      7.85 o 
  10   1   8       18.94       35.47      7.05 o 
  11   1   8       19.72        9.72      5.52 o 
  12   1   8        4.70       15.09      5.79 o 
  13   1   8       40.89       35.99      7.95 o 
  14   1   8        9.37       21.52     12.55 o 
 -15   2   8       18.73       24.09      6.52 o 
 -14   2   8       53.89       54.77      7.61 o 
 -13   2   8        5.34        5.65      4.92 o 
 -12   2   8      327.59      324.36     12.05 o 
 -11   2   8      337.22      334.63     11.13 o 
 -10   2   8        0.13       -3.25      3.25 o 
  -9   2   8      610.03      556.74     12.90 o 
  -8   2   8      540.03      513.67     11.06 o 
  -7   2   8      387.46      386.86      8.88 o 
  -6   2   8      144.80      150.45      5.96 o 
  -5   2   8        7.31       13.47      2.55 o 
  -4   2   8      766.40      755.53      9.34 o 
  -3   2   8      384.37      438.85     11.19 o 
  -2   2   8     1703.07     1759.90     22.24 o 
  -1   2   8      786.13      801.72     11.45 o 
   0   2   8       20.19       31.37     12.90 o 
   1   2   8     1028.64     1137.66     32.44 o 
   2   2   8      615.10      639.34     16.67 o 
   3   2   8      556.08      659.81      9.90 o 
   4   2   8      371.84      377.12      5.67 o 
   5   2   8        6.36       10.80      3.68 o 
   6   2   8      252.73      268.74      6.55 o 
   7   2   8        4.98        2.75      2.46 o 
   8   2   8       36.64       34.94      5.45 o 
   9   2   8       44.99       39.88      6.50 o 
  10   2   8       23.08       21.55      6.13 o 
  11   2   8      267.47      245.22     12.45 o 
  12   2   8      148.96      147.51     13.89 o 
  13   2   8       64.23       71.69     11.09 o 
 -15   3   8      227.77      223.20     22.02 o 
 -14   3   8        0.23        5.86      5.46 o 
 -13   3   8      529.20      513.25     16.99 o 
 -12   3   8       45.36       55.23      7.16 o 
 -11   3   8       99.80      124.48      9.13 o 
 -10   3   8       89.88       93.02      7.63 o 
  -9   3   8       24.50       25.88      6.60 o 
  -8   3   8      690.36      589.48     18.37 o 
  -7   3   8        4.50        8.36      4.82 o 
  -6   3   8      167.41      157.90      9.96 o 
  -5   3   8     1255.94     1256.33     19.64 o 
  -4   3   8        4.19       10.25      3.52 o 
  -3   3   8      249.25      280.14      8.68 o 
  -2   3   8     1626.32     1929.53     25.95 o 
  -1   3   8      588.07      715.11     12.52 o 
   0   3   8       16.07       29.49      4.43 o 
   1   3   8     1847.66     2136.05     24.52 o 
   2   3   8      186.01      199.94      8.90 o 
   3   3   8       75.97       93.52      7.78 o 
   4   3   8       55.58       79.84      9.27 o 
   5   3   8      826.12      806.05     19.12 o 
   6   3   8       20.41       60.52      9.23 o 
   7   3   8      167.59      188.37     13.86 o 
   8   3   8      327.44      280.05     16.88 o 
   9   3   8       71.23       88.20     12.95 o 
  10   3   8        9.93        8.06     13.25 o 
  11   3   8       97.00       84.98     23.32 o 
  12   3   8        1.50        4.10      7.57 o 
  13   3   8       68.10       44.27     11.84 o 
 -14   4   8       37.44       23.33     15.22 o 
 -13   4   8       30.82       35.59      8.71 o 
 -12   4   8        7.74        7.24      6.22 o 
 -11   4   8      378.83      320.30     16.06 o 
 -10   4   8       41.88       47.50      8.75 o 
  -9   4   8       71.62       67.64      9.25 o 
  -8   4   8      178.57      163.01     12.70 o 
  -7   4   8       46.94       45.10      7.44 o 
  -6   4   8     1774.83     1627.29     31.98 o 
  -5   4   8       83.33      110.20      9.80 o 
  -4   4   8      330.87      304.38     12.57 o 
  -3   4   8      788.18      756.24     16.31 o 
  -2   4   8        1.37        3.55      3.12 o 
  -1   4   8     1020.50      996.15     17.44 o 
   0   4   8      870.65      872.51     16.06 o 
   1   4   8       13.21       34.13      4.68 o 
   2   4   8      145.92      161.77      6.59 o 
   3   4   8       15.74       11.01      5.50 o 
   4   4   8      360.93      387.78     25.92 o 
   5   4   8        6.21       -4.56      4.56 o 
   6   4   8       16.49       12.26      6.68 o 
   7   4   8      142.79      108.14     13.27 o 
   8   4   8       47.65       64.06     11.04 o 
   9   4   8       88.41       85.76     12.71 o 
  10   4   8       78.19       96.21     13.74 o 
  11   4   8       66.21       66.39     12.85 o 
  12   4   8       34.44       42.93     11.08 o 
 -12   5   8        0.34       12.76      8.96 o 
 -11   5   8       11.29       30.55      8.04 o 
 -10   5   8       35.68       30.75      8.12 o 
  -9   5   8       37.72       30.93      8.04 o 
  -8   5   8      104.90       85.17     10.86 o 
  -7   5   8      159.48      164.00     13.62 o 
  -6   5   8       32.30       25.42      6.91 o 
  -5   5   8       15.27       21.05      6.92 o 
  -4   5   8       31.98       48.60      7.47 o 
  -3   5   8       50.03       55.62      6.78 o 
  -2   5   8      314.88      310.15     14.13 o 
  -1   5   8       10.82       33.49     10.41 o 
   0   5   8       28.74       24.97      4.44 o 
   1   5   8     1086.97     1099.88     33.51 o 
   2   5   8        0.03       -1.64      9.19 o 
   3   5   8       50.15       50.97      9.30 o 
   4   5   8      224.55      217.48     16.28 o 
   5   5   8       64.70       46.32      9.90 o 
   6   5   8       14.84       12.46      7.15 o 
   7   5   8        0.10        7.04      7.43 o 
   8   5   8       25.93       26.56      9.26 o 
   9   5   8        9.05        5.78     10.62 o 
  10   5   8       15.90       23.22      9.89 o 
  11   5   8       19.91       33.46     15.47 o 
 -11   6   8        5.89       10.07     12.11 o 
 -10   6   8        5.55       11.35     17.99 o 
  -9   6   8        7.82       13.35      7.69 o 
  -8   6   8       75.82       76.63     19.71 o 
  -7   6   8       69.89       90.64     13.18 o 
  -6   6   8       76.53       65.93     10.24 o 
  -5   6   8       88.90      109.67     11.79 o 
  -4   6   8        0.01        5.87      5.45 o 
  -3   6   8      167.72      156.67     11.30 o 
  -2   6   8        1.01       38.54      6.33 o 
  -1   6   8        5.25        5.53      5.60 o 
   0   6   8       13.97       25.58      6.72 o 
   1   6   8      134.25      142.73     15.95 o 
   2   6   8       80.60       98.88     19.56 o 
   3   6   8        3.40       -2.45      7.34 o 
   4   6   8       20.38       41.71     14.03 o 
   5   6   8       22.50       49.74     16.15 o 
   6   6   8       68.71      127.12     23.74 o 
   7   6   8      119.44      131.13     24.73 o 
   8   6   8        4.22        6.07     11.84 o 
   9   6   8       17.74       10.91     12.77 o 
  -8   7   8        1.06       -7.92      9.12 o 
  -7   7   8       11.83       -2.70     17.61 o 
  -6   7   8       61.19       81.59     19.87 o 
  -5   7   8       22.75       21.10      8.58 o 
  -4   7   8        7.82       -3.70     10.09 o 
  -3   7   8       18.49       18.36      7.99 o 
  -2   7   8       94.01      100.97     12.35 o 
  -1   7   8       49.40       62.72     10.42 o 
   0   7   8        8.12       12.33      8.25 o 
   1   7   8      209.43      202.54     16.43 o 
   2   7   8        3.56       17.06      8.35 o 
   3   7   8       20.07       10.14     12.10 o 
   4   7   8        4.93        2.03     10.73 o 
   5   7   8        6.45       11.88     12.45 o 
   6   7   8        1.50       17.99     13.81 o 
  -3   8   8       39.12       35.92     13.53 o 
  -2   8   8        0.00       -7.13      7.13 o 
  -1   8   8        2.97        7.58      7.43 o 
   0   8   8       19.03       21.98      9.21 o 
   1   8   8       15.53        5.10      7.66 o 
 -16   1   9        4.01       10.45      6.38 o 
 -15   1   9       35.37       27.33      6.46 o 
 -14   1   9        0.61        4.56      6.10 o 
 -13   1   9       16.91       20.40      4.98 o 
 -12   1   9        5.98       14.04      4.44 o 
 -11   1   9        4.43        3.35      3.96 o 
 -10   1   9        1.10        1.20      3.83 o 
  -9   1   9       37.10       40.48      4.94 o 
  -8   1   9      166.73      178.04      6.96 o 
  -7   1   9       56.24       60.59      4.66 o 
  -6   1   9     1187.52     1273.35     14.90 o 
  -5   1   9       53.06       57.90      4.18 o 
  -4   1   9      120.02      121.02      3.63 o 
  -3   1   9       14.17       10.67      1.64 o 
  -2   1   9      289.18      308.22      5.14 o 
  -1   1   9      851.01      775.71      8.85 o 
   0   1   9       67.42       82.87      3.30 o 
   1   1   9      231.41      314.92      5.67 o 
   2   1   9       41.48       56.65      3.12 o 
   3   1   9      142.93      162.43      4.93 o 
   4   1   9      252.20      246.00      5.69 o 
   5   1   9       47.65       61.22      3.87 o 
   6   1   9       86.31       84.21      4.51 o 
   7   1   9      755.42      752.68     15.35 o 
   8   1   9      110.67      135.40      8.74 o 
   9   1   9      879.78      876.09     17.33 o 
  10   1   9      355.22      336.80     13.93 o 
  11   1   9        6.45       18.15      5.21 o 
  12   1   9      245.20      230.88     12.62 o 
  13   1   9       94.84       88.36     10.51 o 
  14   1   9      222.25      205.58     16.87 o 
 -15   2   9       76.48       69.64      8.35 o 
 -14   2   9       15.07       25.23      6.02 o 
 -13   2   9       18.52       23.46      6.12 o 
 -12   2   9        3.05       19.31      5.18 o 
 -11   2   9       10.56       27.09      5.17 o 
 -10   2   9      252.94      219.55      9.09 o 
  -9   2   9        0.89        6.42      4.30 o 
  -8   2   9     1464.31     1408.60     20.71 o 
  -7   2   9      134.03      141.31      6.24 o 
  -6   2   9       40.73       45.88      3.44 o 
  -5   2   9      657.10      723.87     10.70 o 
  -4   2   9      353.53      362.23      6.28 o 
  -3   2   9       78.28      123.83      5.96 o 
  -2   2   9      170.09      212.35      5.87 o 
  -1   2   9        0.52       -0.23      2.59 o 
   0   2   9      338.36      343.82      9.89 o 
   1   2   9       41.30       81.05      6.42 o 
   2   2   9      891.87      911.74     14.23 o 
   3   2   9      591.08      615.60      8.04 o 
   4   2   9      123.17      154.66      3.81 o 
   5   2   9      259.53      271.05      6.12 o 
   6   2   9        1.77        6.44      2.43 o 
   7   2   9        5.79        8.70      3.35 o 
   8   2   9       41.79       34.92      5.56 o 
   9   2   9        0.83        2.09      4.13 o 
  10   2   9      242.81      236.35     11.76 o 
  11   2   9       21.24       34.47      8.97 o 
  12   2   9      133.03      107.86     12.40 o 
  13   2   9       11.64       15.36      7.95 o 
 -15   3   9       10.53       26.31      9.38 o 
 -14   3   9       35.99       40.92      7.42 o 
 -13   3   9       28.46       34.69      6.59 o 
 -12   3   9        0.45       11.07      5.26 o 
 -11   3   9       91.42       87.74      8.28 o 
 -10   3   9       23.32       27.32      5.36 o 
  -9   3   9       36.93       27.60      6.88 o 
  -8   3   9       19.04       24.54      6.17 o 
  -7   3   9      633.91      577.39     17.51 o 
  -6   3   9      116.51       85.07      8.58 o 
  -5   3   9      279.78      332.75     12.39 o 
  -4   3   9      552.66      570.93     15.31 o 
  -3   3   9      374.51      384.38     10.35 o 
  -2   3   9        6.40       49.36      9.06 o 
  -1   3   9      114.26      119.89      5.12 o 
   0   3   9        3.03        5.86      3.61 o 
   1   3   9      131.49      145.54      6.52 o 
   2   3   9      271.11      304.36     18.57 o 
   3   3   9      525.37      467.89     16.86 o 
   4   3   9       61.02       61.50     10.06 o 
   5   3   9      224.93      217.69     10.27 o 
   6   3   9      870.23      820.70     25.85 o 
   7   3   9      546.40      518.69     21.19 o 
   8   3   9        0.00       17.97      7.00 o 
   9   3   9      204.25      191.49     17.65 o 
  10   3   9       25.35       24.72     10.94 o 
  11   3   9        2.58        7.41      9.25 o 
  12   3   9        4.29       20.35     19.38 o 
  13   3   9        0.44       12.75     14.44 o 
 -14   4   9       86.04       79.40     13.83 o 
 -13   4   9       20.65       37.30      8.93 o 
 -12   4   9        2.16       18.50      6.92 o 
 -11   4   9        6.50       23.39      7.33 o 
 -10   4   9      267.03      261.01     19.91 o 
  -9   4   9        3.10        9.67      7.55 o 
  -8   4   9        7.23        8.74      5.37 o 
  -7   4   9       28.31       38.71      7.36 o 
  -6   4   9      776.33      705.78     20.17 o 
  -5   4   9       86.14       98.50      9.35 o 
  -4   4   9       24.34       25.83      6.73 o 
  -3   4   9       44.26       46.44      5.57 o 
  -2   4   9        8.61       30.32      3.93 o 
  -1   4   9       71.62      132.27      6.99 o 
   0   4   9      345.27      368.85     10.15 o 
   1   4   9       97.93      120.15      7.61 o 
   2   4   9       52.10       75.08      9.74 o 
   3   4   9      212.48      223.06     13.56 o 
   4   4   9       33.61       52.88      9.28 o 
   5   4   9       15.08        6.24     10.29 o 
   6   4   9      241.34      201.96     14.49 o 
   7   4   9       99.62      100.66     12.93 o 
   8   4   9        2.91        7.27     17.43 o 
   9   4   9       37.51       37.09      9.60 o 
  10   4   9       20.40       29.22      9.24 o 
  11   4   9        0.40       20.57     10.57 o 
  12   4   9        1.81       30.14     11.14 o 
 -12   5   9       49.66       49.57      9.68 o 
 -11   5   9      160.75      142.50     14.42 o 
 -10   5   9       33.33       45.72     12.69 o 
  -9   5   9       61.06       66.57     10.16 o 
  -8   5   9       37.57       39.25      8.16 o 
  -7   5   9       23.57       23.12      7.15 o 
  -6   5   9        4.10        0.31      5.00 o 
  -5   5   9        2.88        6.74      6.83 o 
  -4   5   9      391.99      381.19     15.14 o 
  -3   5   9       46.10       61.96      7.05 o 
  -2   5   9      199.76      191.63      8.24 o 
  -1   5   9       20.00       40.78      4.81 o 
   0   5   9        6.85       33.54      6.92 o 
   1   5   9       67.99      151.56     42.09 o 
   2   5   9      165.31      175.63     28.26 o 
   3   5   9      198.70      219.13     27.71 o 
   4   5   9        7.23        9.98      8.44 o 
   5   5   9        7.52        7.33      6.97 o 
   6   5   9       23.37       29.77      8.94 o 
   7   5   9       64.79       77.71     12.51 o 
   8   5   9       67.83       62.18     12.52 o 
   9   5   9       54.14       60.77     23.66 o 
  10   5   9        5.74       40.85     11.00 o 
  11   5   9       60.40       80.64     25.24 o 
 -11   6   9       45.80       43.98     17.36 o 
 -10   6   9       10.77       -6.49      8.30 o 
  -9   6   9        4.15        9.88      7.62 o 
  -8   6   9        5.02       18.51      7.60 o 
  -7   6   9       28.52       34.14      8.50 o 
  -6   6   9       14.50        2.93      6.42 o 
  -5   6   9       67.11       71.96     10.08 o 
  -4   6   9       10.69        7.12      5.84 o 
  -3   6   9        0.95        6.31      4.64 o 
  -2   6   9      139.24      150.72     13.09 o 
  -1   6   9        5.31        6.55      7.90 o 
   0   6   9      125.06      112.95     16.94 o 
   1   6   9       44.75       59.19     11.10 o 
   2   6   9       64.33       70.26     16.29 o 
   3   6   9       22.98       41.88     13.88 o 
   4   6   9      395.89      395.84     31.10 o 
   5   6   9       25.61       60.17     17.31 o 
   6   6   9        5.36       13.08     11.48 o 
   7   6   9       40.47       26.91     15.53 o 
   8   6   9        2.27        6.36     10.99 o 
   9   6   9        5.92       20.39     16.29 o 
  -8   7   9       44.90       30.76     13.08 o 
  -7   7   9       31.80        6.25      8.43 o 
  -6   7   9      149.65      168.96     15.98 o 
  -5   7   9       61.08       46.48     10.13 o 
  -4   7   9       43.65       31.93     11.96 o 
  -3   7   9        1.18        4.01      7.17 o 
  -2   7   9       66.60       65.05     10.43 o 
  -1   7   9        0.09       -4.76      5.86 o 
   0   7   9      117.43      124.32     13.63 o 
   1   7   9       13.26       52.96      9.87 o 
   2   7   9       17.65       11.19      8.14 o 
   3   7   9       13.69       15.84      9.22 o 
   4   7   9        0.48        0.99     10.97 o 
   5   7   9      116.12      135.43     26.11 o 
   6   7   9        3.10        0.16     10.51 o 
  -3   8   9       27.33       44.74     15.34 o 
  -2   8   9       56.13       50.09     12.62 o 
  -1   8   9       45.94       45.65     10.44 o 
   0   8   9      130.41      125.37     15.04 o 
   1   8   9        6.30       10.59      8.43 o 
 -16   0  10        0.61        6.60      9.23 o 
 -15   0  10        0.71        5.96      7.49 o 
 -14   0  10        7.40       23.78      9.15 o 
 -13   0  10      116.02      104.81     12.28 o 
 -12   0  10      438.50      444.44     16.67 o 
 -11   0  10       10.81       12.20      5.96 o 
 -10   0  10      188.65      182.43     11.23 o 
  -9   0  10      141.12      154.09      9.31 o 
  -8   0  10      242.34      206.67      9.66 o 
  -7   0  10       55.01       42.06      5.52 o 
  -6   0  10     1065.56     1071.68     24.13 o 
  -5   0  10       29.30       47.18      4.88 o 
  -4   0  10      928.12      925.40     18.07 o 
  -3   0  10      114.03      102.82      4.99 o 
  -2   0  10     1223.85     1157.53     15.80 o 
  -1   0  10      789.80      737.43     13.94 o 
   0   0  10        0.15       -0.27      2.20 o 
   1   0  10       95.94      110.65      4.53 o 
   2   0  10     3774.69     3863.43     44.41 o 
   3   0  10       17.30       21.79      4.33 o 
   4   0  10      165.26      176.16      6.95 o 
   5   0  10      412.98      443.17     11.75 o 
   6   0  10        5.66       14.24      3.81 o 
   7   0  10     1499.98     1429.09     29.73 o 
   8   0  10      438.12      460.54     16.66 o 
   9   0  10     1695.40     1702.91     36.42 o 
  10   0  10      110.88       95.48     16.16 o 
  11   0  10       15.88       10.59      6.64 o 
  12   0  10       42.34       35.03     13.68 o 
  13   0  10       65.34       89.83     21.72 o 
  14   0  10      116.28      129.08     31.98 o 
 -16   1  10       23.96       22.83      7.82 o 
 -15   1  10       67.02       78.09      8.59 o 
 -14   1  10       32.81       40.75      6.04 o 
 -13   1  10       26.77       23.23      6.48 o 
 -12   1  10       48.13       39.26      5.57 o 
 -11   1  10        0.00        0.16      4.20 o 
 -10   1  10      273.68      281.23     13.27 o 
  -9   1  10       47.89       44.87      4.94 o 
  -8   1  10       43.38       54.10      5.01 o 
  -7   1  10       22.54       12.97      2.78 o 
  -6   1  10      105.65      111.10      5.53 o 
  -5   1  10        1.17        3.13      1.57 o 
  -4   1  10      430.90      416.31      6.49 o 
  -3   1  10       16.41        9.13      1.62 o 
  -2   1  10     1516.08     1524.59     14.36 o 
  -1   1  10       68.56       88.44      3.69 o 
   0   1  10       22.38       34.70      2.75 o 
   1   1  10     1111.66     1093.95     14.04 o 
   2   1  10     2000.09     2184.03     23.06 o 
   3   1  10     2517.57     2620.95     25.69 o 
   4   1  10     1256.46     1282.45     14.24 o 
   5   1  10      652.00      676.00     10.73 o 
   6   1  10        0.82        7.13      3.00 o 
   7   1  10      146.06      192.99     11.27 o 
   8   1  10        0.10        3.21      4.38 o 
   9   1  10        2.16       12.88      4.85 o 
  10   1  10       54.93       56.66      7.56 o 
  11   1  10      247.65      274.70     16.72 o 
  12   1  10       20.80       30.85      8.85 o 
  13   1  10       53.34       57.98      9.09 o 
 -15   2  10       29.66       44.68      7.30 o 
 -14   2  10      239.79      249.59     12.09 o 
 -13   2  10       32.95       20.54      5.72 o 
 -12   2  10       75.49       72.33      7.68 o 
 -11   2  10       30.86       22.38      4.83 o 
 -10   2  10       12.06       17.48      4.58 o 
  -9   2  10      251.53      225.36      8.87 o 
  -8   2  10       10.28       10.05      3.67 o 
  -7   2  10       78.47       85.50      5.44 o 
  -6   2  10      436.73      469.13      9.12 o 
  -5   2  10      221.33      200.89      5.04 o 
  -4   2  10        1.63        4.55      1.83 o 
  -3   2  10     1989.61     2380.22     23.82 o 
  -2   2  10     3435.12     3515.43     33.02 o 
  -1   2  10     3634.98     3663.97     33.94 o 
   0   2  10      550.53      770.52     12.80 o 
   1   2  10       76.05      109.05      6.50 o 
   2   2  10      693.64      735.77     10.47 o 
   3   2  10      956.21     1016.54     11.02 o 
   4   2  10     1007.58     1076.83     11.03 o 
   5   2  10      410.21      414.04      8.91 o 
   6   2  10      698.84      680.52     12.30 o 
   7   2  10       82.92       78.77      5.81 o 
   8   2  10      174.94      187.92      9.95 o 
   9   2  10      124.30      141.66     10.58 o 
  10   2  10        0.03        5.32      5.05 o 
  11   2  10       94.76       86.74     11.08 o 
  12   2  10       13.75        5.17      7.02 o 
  13   2  10       40.19       49.33      9.79 o 
 -15   3  10       16.94       26.84     22.05 o 
 -14   3  10       32.50       31.07      7.05 o 
 -13   3  10      124.13      121.65     10.25 o 
 -12   3  10      265.86      251.02     18.83 o 
 -11   3  10       26.20       27.98      6.08 o 
 -10   3  10        0.68        2.00      4.41 o 
  -9   3  10        1.01       -5.30      7.64 o 
  -8   3  10      979.18      880.09     22.73 o 
  -7   3  10      327.75      303.03     14.21 o 
  -6   3  10      285.60      231.59     24.09 o 
  -5   3  10        9.74       14.13      4.44 o 
  -4   3  10      528.16      537.88     14.99 o 
  -3   3  10      699.31      667.95     13.96 o 
  -2   3  10      256.16      258.95      6.75 o 
  -1   3  10      218.93      221.40      6.82 o 
   0   3  10      157.69      153.76      5.66 o 
   1   3  10        1.35       13.50      2.22 o 
   2   3  10      677.42      684.60     19.31 o 
   3   3  10      153.33      184.70     11.12 o 
   4   3  10        5.98       -0.25      4.32 o 
   5   3  10       86.23       94.10      8.38 o 
   6   3  10       13.82        7.61     15.68 o 
   7   3  10        0.00        1.34      4.77 o 
   8   3  10       66.78       76.85     11.70 o 
   9   3  10      103.15      100.51     23.68 o 
  10   3  10        0.11        4.35      6.27 o 
  11   3  10       14.59       18.63      8.54 o 
  12   3  10       99.33      110.42     28.82 o 
  13   3  10       50.48       50.09     18.52 o 
 -14   4  10        0.29       10.12     12.05 o 
 -13   4  10        8.91        8.64      6.94 o 
 -12   4  10       23.53        7.31      6.58 o 
 -11   4  10      106.45      112.28     12.27 o 
 -10   4  10      380.92      296.90     16.68 o 
  -9   4  10       86.27       87.30     10.49 o 
  -8   4  10        0.47        7.54      6.57 o 
  -7   4  10      713.20      639.63     19.74 o 
  -6   4  10      236.85      221.37     12.30 o 
  -5   4  10       97.82       67.62      8.26 o 
  -4   4  10       54.17       73.61      9.95 o 
  -3   4  10       14.99       25.66      4.45 o 
  -2   4  10      758.79      736.45     13.54 o 
  -1   4  10       71.95       61.89      5.44 o 
   0   4  10       64.46       67.28      6.32 o 
   1   4  10      152.06      194.46     28.42 o 
   2   4  10      477.32      408.23     23.03 o 
   3   4  10      362.13      334.07     15.72 o 
   4   4  10      133.43      209.32     13.32 o 
   5   4  10       18.73       20.39      6.96 o 
   6   4  10       36.27       20.29      7.63 o 
   7   4  10       54.29       45.94     10.06 o 
   8   4  10        3.00       15.17      7.69 o 
   9   4  10       22.90       34.10      9.41 o 
  10   4  10       39.51       37.77      9.76 o 
  11   4  10       26.62       35.81      9.72 o 
  12   4  10       83.07       86.64     14.38 o 
 -12   5  10       10.14       18.49      8.08 o 
 -11   5  10       86.87       82.44     11.94 o 
 -10   5  10      249.84      239.48     16.40 o 
  -9   5  10       24.83       38.48      8.35 o 
  -8   5  10       72.07       66.28      9.80 o 
  -7   5  10      233.54      226.85     14.39 o 
  -6   5  10        0.03        9.01      5.45 o 
  -5   5  10        2.35       -1.66      4.91 o 
  -4   5  10       41.37       51.85     10.63 o 
  -3   5  10      413.40      404.71     13.32 o 
  -2   5  10        9.95       -0.08      5.25 o 
  -1   5  10      208.56      197.88      9.77 o 
   0   5  10      471.26      462.24     21.32 o 
   1   5  10        0.77       16.34     12.36 o 
   2   5  10       20.25       15.70      6.66 o 
   3   5  10       56.52       70.05     10.33 o 
   4   5  10        2.18       -0.32      5.38 o 
   5   5  10        1.11        5.59      8.81 o 
   6   5  10       18.92       29.06      9.30 o 
   7   5  10      118.33      137.24     15.86 o 
   8   5  10       81.12       68.07     16.00 o 
   9   5  10       37.19       52.49     19.02 o 
  10   5  10      275.25      317.43     23.59 o 
 -11   6  10        2.71       -5.64     11.87 o 
 -10   6  10       55.47       49.60     10.28 o 
  -9   6  10       19.71       15.48      8.02 o 
  -8   6  10       20.15       22.83     13.18 o 
  -7   6  10        3.54        8.85      6.62 o 
  -6   6  10       29.56       19.24      7.61 o 
  -5   6  10        4.76       -0.28      6.02 o 
  -4   6  10       54.78       48.12      8.64 o 
  -3   6  10        0.01        2.25      4.46 o 
  -2   6  10      156.39      132.10     12.51 o 
  -1   6  10       49.43       59.35      9.52 o 
   0   6  10        4.38        2.00      5.14 o 
   1   6  10      368.23      365.97     20.62 o 
   2   6  10       25.71       13.02     10.14 o 
   3   6  10       26.09       25.94     12.37 o 
   4   6  10       83.18       66.44     16.91 o 
   5   6  10      186.77      223.51     30.26 o 
   6   6  10      108.84      149.30     25.78 o 
   7   6  10       57.12       98.77     21.75 o 
   8   6  10       89.19      119.46     26.00 o 
   9   6  10       12.51       14.62     13.71 o 
  -8   7  10      139.34      130.67     18.33 o 
  -7   7  10        0.09        2.55      8.19 o 
  -6   7  10       13.41       16.30      8.75 o 
  -5   7  10        6.84        4.32     10.27 o 
  -4   7  10       41.35       29.87     13.35 o 
  -3   7  10       67.31       89.61     12.18 o 
  -2   7  10        0.74        1.69      6.30 o 
  -1   7  10      206.49      221.70     21.84 o 
   0   7  10        0.06        2.25      6.30 o 
   1   7  10       96.76      133.39     13.92 o 
   2   7  10       31.96       49.04     12.52 o 
   3   7  10        0.18       -0.40      7.87 o 
   4   7  10       76.27      101.20     23.18 o 
   5   7  10      247.51      282.66     36.92 o 
   6   7  10        3.35       10.34     12.97 o 
  -2   8  10       76.13       89.29     13.25 o 
  -1   8  10       46.25       42.08     10.46 o 
   0   8  10       93.72       94.49     13.73 o 
 -16   1  11        3.46       28.27      9.43 o 
 -15   1  11       33.15       40.15      6.93 o 
 -14   1  11       25.51       35.13     11.22 o 
 -13   1  11       70.45       82.36      7.45 o 
 -12   1  11       18.72       12.54      4.45 o 
 -11   1  11      367.39      360.00     14.19 o 
 -10   1  11      394.06      397.28     10.74 o 
  -9   1  11       78.75       75.98      6.03 o 
  -8   1  11      159.42      159.68      6.97 o 
  -7   1  11      153.25      168.89      6.32 o 
  -6   1  11        3.15        2.76      2.30 o 
  -5   1  11      978.94      992.38     11.16 o 
  -4   1  11      628.58      556.61      7.74 o 
  -3   1  11      618.43      676.06      8.46 o 
  -2   1  11      458.92      500.33      9.45 o 
  -1   1  11      265.24      246.61      5.38 o 
   0   1  11       99.68       94.32      3.82 o 
   1   1  11        5.56        8.07      2.34 o 
   2   1  11     1248.81     1321.76     18.49 o 
   3   1  11      731.78      693.38     13.97 o 
   4   1  11       22.36       47.55      5.65 o 
   5   1  11      188.55      223.14      6.65 o 
   6   1  11      203.03      204.27      6.59 o 
   7   1  11     1169.77     1152.39     17.04 o 
   8   1  11       32.27       38.62      5.93 o 
   9   1  11       59.05       72.41     11.08 o 
  10   1  11      119.55      137.48     11.90 o 
  11   1  11      224.65      224.27     16.48 o 
  12   1  11      117.68      122.45     11.54 o 
  13   1  11       30.48       39.14      9.37 o 
 -15   2  11       15.04       26.64      6.43 o 
 -14   2  11        0.32       22.06      5.71 o 
 -13   2  11        8.82       11.15      5.25 o 
 -12   2  11        0.05        4.29      5.83 o 
 -11   2  11       19.67       17.64      4.67 o 
 -10   2  11        7.22        8.67      3.97 o 
  -9   2  11      311.59      295.13      9.83 o 
  -8   2  11      261.57      239.31      8.11 o 
  -7   2  11      589.18      559.77     10.93 o 
  -6   2  11       25.05       35.91      2.85 o 
  -5   2  11      522.01      487.22      6.56 o 
  -4   2  11       16.73       19.90      2.35 o 
  -3   2  11      141.27      180.98      4.51 o 
  -2   2  11        1.62       -0.09      1.55 o 
  -1   2  11      348.48      358.79     10.04 o 
   0   2  11        2.87       41.79      3.65 o 
   1   2  11        0.00        0.74      1.72 o 
   2   2  11      944.59      967.39     12.95 o 
   3   2  11        5.76       18.00      2.21 o 
   4   2  11     1074.82     1046.36     13.27 o 
   5   2  11      343.51      342.99      8.30 o 
   6   2  11      706.52      702.26     12.65 o 
   7   2  11      738.99      732.26     14.41 o 
   8   2  11        0.74        6.44      4.43 o 
   9   2  11        9.98       18.85      5.42 o 
  10   2  11      112.20       89.18     10.42 o 
  11   2  11      186.57      187.64     14.07 o 
  12   2  11       38.83       39.83      9.42 o 
  13   2  11       73.75       51.92     10.29 o 
 -15   3  11       33.22       42.59     23.65 o 
 -14   3  11       12.18       12.13      5.91 o 
 -13   3  11       75.41       75.27      8.69 o 
 -12   3  11       78.61       85.23      8.46 o 
 -11   3  11       17.86       12.47      5.39 o 
 -10   3  11      617.05      553.99     16.42 o 
  -9   3  11      528.79      486.14     17.61 o 
  -8   3  11      360.08      374.31     15.12 o 
  -7   3  11      556.02      510.99     29.25 o 
  -6   3  11     1163.00     1098.61     28.85 o 
  -5   3  11      302.02      243.02     10.83 o 
  -4   3  11      111.53      124.77      8.18 o 
  -3   3  11       22.87       20.79      4.29 o 
  -2   3  11      148.02      168.95      5.45 o 
  -1   3  11      178.54      206.42      6.21 o 
   0   3  11      172.59      177.49      5.88 o 
   1   3  11        8.09       23.18      6.76 o 
   2   3  11       28.21       18.05      5.18 o 
   3   3  11        7.39       10.53      4.37 o 
   4   3  11       35.15       59.38      6.59 o 
   5   3  11      885.04      826.30     20.22 o 
   6   3  11       97.82      104.59     11.57 o 
   7   3  11      173.86      184.26     13.36 o 
   8   3  11      389.48      380.13     19.25 o 
   9   3  11      193.37      186.12     17.23 o 
  10   3  11       28.82       34.40      9.28 o 
  11   3  11        2.80       11.55      7.50 o 
  12   3  11       62.23       29.85     14.09 o 
 -14   4  11       12.14        8.48      7.98 o 
 -13   4  11        2.23        3.12      6.63 o 
 -12   4  11       13.46       21.01      7.63 o 
 -11   4  11       10.18       17.86      6.99 o 
 -10   4  11      248.67      216.93     18.44 o 
  -9   4  11       59.60       61.57      9.13 o 
  -8   4  11      341.29      294.08     14.25 o 
  -7   4  11       63.13       57.61      8.04 o 
  -6   4  11      532.92      479.61     17.04 o 
  -5   4  11      621.70      584.24     17.86 o 
  -4   4  11       52.04       47.42      7.02 o 
  -3   4  11       11.18       20.67      4.22 o 
  -2   4  11      129.09      114.95      6.02 o 
  -1   4  11        1.47        1.99      2.46 o 
   0   4  11       58.90       87.45      5.73 o 
   1   4  11       65.52       84.05     15.19 o 
   2   4  11      245.07      243.75     20.78 o 
   3   4  11      453.37      511.32     23.88 o 
   4   4  11      258.85      289.37     15.33 o 
   5   4  11       41.26       35.05      8.08 o 
   6   4  11       13.25       18.40      7.11 o 
   7   4  11        3.65        8.56      6.92 o 
   8   4  11       46.30       41.36      9.58 o 
   9   4  11        5.43        6.64      7.24 o 
  10   4  11       30.44       50.28     11.52 o 
  11   4  11        0.05       14.63      8.36 o 
 -12   5  11      221.29      221.88     21.83 o 
 -11   5  11       40.17       39.49      9.82 o 
 -10   5  11       61.96       60.04      9.98 o 
  -9   5  11       32.73       32.31      8.66 o 
  -8   5  11        0.92        1.10      8.56 o 
  -7   5  11        2.78       16.74      6.54 o 
  -6   5  11      455.51      377.88     16.28 o 
  -5   5  11       13.23       19.41      6.37 o 
  -4   5  11        0.62       29.31      5.39 o 
  -3   5  11      419.56      390.12     13.23 o 
  -2   5  11       88.42      105.54      8.59 o 
  -1   5  11        7.89       54.44      7.89 o 
   0   5  11        8.08       20.11      7.05 o 
   1   5  11      687.13      682.52     26.24 o 
   2   5  11       10.14       14.87      8.80 o 
   3   5  11       92.79      101.17     15.88 o 
   4   5  11      122.91      110.06     15.45 o 
   5   5  11      107.08      121.63     14.25 o 
   6   5  11       11.04       17.41      7.99 o 
   7   5  11        9.75       14.92      7.99 o 
   8   5  11       19.31       27.69     10.16 o 
   9   5  11        9.33       26.05     18.51 o 
  10   5  11      108.64      104.65     16.10 o 
 -11   6  11       16.51       13.28     14.11 o 
 -10   6  11        1.05       10.24      9.42 o 
  -9   6  11       20.56       21.28     10.49 o 
  -8   6  11      183.61      189.09     15.99 o 
  -7   6  11      110.19      116.45     12.78 o 
  -6   6  11       60.76       39.23      8.88 o 
  -5   6  11       86.55       99.74     17.63 o 
  -4   6  11        8.23        2.29      5.86 o 
  -3   6  11      159.61      153.40     13.60 o 
  -2   6  11        7.06       13.82      6.42 o 
  -1   6  11       76.85       90.28     11.11 o 
   0   6  11      112.83      122.33     30.21 o 
   1   6  11        1.29       16.35      7.25 o 
   2   6  11        1.89        0.97      7.14 o 
   3   6  11       36.78       64.20     17.18 o 
   4   6  11        1.41        0.94      8.69 o 
   5   6  11       20.74       22.72     13.27 o 
   6   6  11       22.82       47.62     16.43 o 
   7   6  11      356.43      422.60     36.13 o 
   8   6  11       37.44       40.33     17.09 o 
  -8   7  11        0.92       24.72     11.43 o 
  -7   7  11       12.50        5.89      8.45 o 
  -6   7  11        1.35       -7.60      9.64 o 
  -5   7  11       22.78       25.94     12.09 o 
  -4   7  11       17.09       28.37     11.79 o 
  -3   7  11       67.42       65.26     11.11 o 
  -2   7  11      199.72      196.91     16.75 o 
  -1   7  11       25.81       23.47      8.27 o 
   0   7  11       45.90       37.55      9.20 o 
   1   7  11       46.08       48.78      9.64 o 
   2   7  11       53.26       59.18     22.79 o 
   3   7  11       21.67       22.99     10.43 o 
   4   7  11      158.93      160.05     27.90 o 
   5   7  11        1.67       -6.14     10.45 o 
   6   7  11        1.66       -8.64     10.41 o 
 -16   0  12       27.25       33.65      9.85 o 
 -15   0  12       19.16       21.02      8.51 o 
 -14   0  12       80.63       90.36     11.82 o 
 -13   0  12       81.42       95.10     10.56 o 
 -12   0  12      366.00      369.38     15.17 o 
 -11   0  12      147.15      128.52     10.73 o 
 -10   0  12        0.00        2.44      6.40 o 
  -9   0  12       93.07       75.94      8.06 o 
  -8   0  12        0.72       -1.54      3.96 o 
  -7   0  12      152.19      145.62      7.83 o 
  -6   0  12        0.51       -3.05      3.05 o 
  -5   0  12      441.27      477.40     11.43 o 
  -4   0  12     4642.29     4450.69     49.60 o 
  -3   0  12     4128.19     4222.92     46.20 o 
  -2   0  12      198.27      202.36      6.85 o 
  -1   0  12       49.92       73.01      5.58 o 
   0   0  12    12228.87    12390.76    109.44 o 
   1   0  12     2767.30     2646.51     58.59 o 
   2   0  12      735.63      903.63     15.49 o 
   3   0  12     2168.78     2327.62     31.14 o 
   4   0  12     1169.09     1219.84     20.56 o 
   5   0  12      762.13      774.55     16.46 o 
   6   0  12       18.48       38.49      5.29 o 
   7   0  12     1738.86     1663.94     33.30 o 
   8   0  12      402.89      421.56     23.34 o 
   9   0  12      414.63      413.38     22.09 o 
  10   0  12      127.25      100.64     16.86 o 
  11   0  12      625.94      645.78     32.77 o 
  12   0  12        5.56      -14.14     20.47 o 
  13   0  12       26.71       21.75     13.47 o 
 -16   1  12        0.46       12.10      5.05 o 
 -15   1  12        5.35       17.18      9.50 o 
 -14   1  12      270.42      279.71     11.44 o 
 -13   1  12        0.33       18.13      6.28 o 
 -12   1  12        0.20        1.01      4.44 o 
 -11   1  12      594.13      579.56     17.54 o 
 -10   1  12       17.15       26.76      3.85 o 
  -9   1  12      205.64      204.19      7.97 o 
  -8   1  12      748.73      715.70     12.96 o 
  -7   1  12      225.14      244.12      7.59 o 
  -6   1  12      251.43      259.83      6.37 o 
  -5   1  12     1748.12     1803.61     16.84 o 
  -4   1  12     1698.38     1597.30     19.12 o 
  -3   1  12      354.01      258.89      4.95 o 
  -2   1  12     2060.35     2277.09     23.39 o 
  -1   1  12      217.25      220.05      4.81 o 
   0   1  12      897.00      849.20     12.87 o 
   1   1  12        5.33        7.15      1.78 o 
   2   1  12     1147.91     1178.25     17.44 o 
   3   1  12       94.85      110.32      5.75 o 
   4   1  12      320.95      322.37      6.96 o 
   5   1  12      173.63      171.39      5.97 o 
   6   1  12      523.25      503.43     10.95 o 
   7   1  12      557.57      541.11     13.15 o 
   8   1  12       82.89       82.05      7.67 o 
   9   1  12       97.97      100.34     10.73 o 
  10   1  12        0.01        7.90      5.04 o 
  11   1  12        8.13       22.21      6.99 o 
  12   1  12      381.18      317.66     15.02 o 
  13   1  12       84.54       97.58     13.08 o 
 -15   2  12       13.18       24.51      6.40 o 
 -14   2  12      337.64      325.23     13.07 o 
 -13   2  12       17.61       20.64      5.49 o 
 -12   2  12      115.13      115.23      9.14 o 
 -11   2  12        1.26        1.88      3.96 o 
 -10   2  12        2.62        1.78      3.70 o 
  -9   2  12      554.12      496.22     12.27 o 
  -8   2  12       37.18       33.49      4.72 o 
  -7   2  12      380.36      379.13     10.12 o 
  -6   2  12       24.63       17.24      2.53 o 
  -5   2  12       66.64       54.45      2.82 o 
  -4   2  12       66.11       73.94      3.78 o 
  -3   2  12      799.76      778.00     10.28 o 
  -2   2  12      195.49      228.03      6.53 o 
  -1   2  12      253.45      256.59      4.95 o 
   0   2  12     3518.07     3791.05     32.31 o 
   1   2  12      226.05      241.55      5.71 o 
   2   2  12      265.56      307.04      5.57 o 
   3   2  12      209.73      261.55      5.58 o 
   4   2  12        1.31       -1.52      2.07 o 
   5   2  12       15.29       22.94      3.59 o 
   6   2  12       10.43        9.37      3.34 o 
   7   2  12      198.78      205.55      7.97 o 
   8   2  12      288.83      294.69     14.67 o 
   9   2  12      254.07      282.88     21.70 o 
  10   2  12        0.51       -3.13      5.58 o 
  11   2  12       55.54       64.77      9.94 o 
  12   2  12      129.14      130.65     13.54 o 
  13   2  12        5.91       -0.63      6.99 o 
 -15   3  12        6.18       25.14      9.49 o 
 -14   3  12        6.42       18.75      9.06 o 
 -13   3  12       19.10       16.51      5.92 o 
 -12   3  12       46.99       44.19      7.12 o 
 -11   3  12        9.91       14.57      5.49 o 
 -10   3  12      116.10      117.85      8.15 o 
  -9   3  12      309.13      309.40     13.26 o 
  -8   3  12      272.74      221.17     28.68 o 
  -7   3  12        2.80       24.64      7.13 o 
  -6   3  12       12.83       16.72      5.46 o 
  -5   3  12      193.98      207.71     10.25 o 
  -4   3  12      134.20      124.96     10.27 o 
  -3   3  12       54.29       49.14      5.32 o 
  -2   3  12       23.73       52.07      8.88 o 
  -1   3  12      167.73      189.34      5.94 o 
   0   3  12        3.38        1.42      1.76 o 
   1   3  12        0.35        0.59      4.00 o 
   2   3  12      519.96      536.71     32.92 o 
   3   3  12        0.14       20.57      4.71 o 
   4   3  12       73.31       79.52      7.86 o 
   5   3  12        8.72       41.48      6.18 o 
   6   3  12      234.13      182.90     13.99 o 
   7   3  12       58.11       44.49      8.63 o 
   8   3  12       45.73       47.25      9.18 o 
   9   3  12       39.97       33.19      6.10 o 
  10   3  12       97.47       96.87     15.26 o 
  11   3  12       41.27       66.47     12.00 o 
  12   3  12       56.38       60.37     17.57 o 
 -14   4  12        6.82        9.05      8.32 o 
 -13   4  12      159.14      153.68     15.15 o 
 -12   4  12       15.03       12.02      7.09 o 
 -11   4  12       43.05       31.52      9.38 o 
 -10   4  12      226.51      198.15     15.23 o 
  -9   4  12       98.78       99.63     11.27 o 
  -8   4  12       98.86       87.96     10.01 o 
  -7   4  12      110.09       93.61     10.02 o 
  -6   4  12        0.66        1.99      4.56 o 
  -5   4  12        0.01       11.93      4.84 o 
  -4   4  12     1096.99      991.24     23.02 o 
  -3   4  12      463.91      432.43     12.60 o 
  -2   4  12      171.30      155.40      6.71 o 
  -1   4  12       49.37       48.27      4.87 o 
   0   4  12      139.49      200.79     29.95 o 
   1   4  12      809.35      772.58     24.89 o 
   2   4  12       20.04       70.44     12.90 o 
   3   4  12      286.54      300.47     15.31 o 
   4   4  12        0.34        7.87      6.56 o 
   5   4  12       27.93       57.90      9.87 o 
   6   4  12        4.25        8.94      6.56 o 
   7   4  12       16.71       15.08      6.91 o 
   8   4  12      161.45      145.05     16.22 o 
   9   4  12        1.60        7.21      9.60 o 
  10   4  12       88.00       79.03     13.46 o 
  11   4  12      190.43      200.73     20.81 o 
 -12   5  12       43.65       72.66     11.83 o 
 -11   5  12      186.67      150.16     15.13 o 
 -10   5  12       77.56       68.17     11.88 o 
  -9   5  12        3.68       14.83      7.10 o 
  -8   5  12      106.42       92.58     10.94 o 
  -7   5  12        7.55        6.86      5.83 o 
  -6   5  12       37.43       39.26      7.91 o 
  -5   5  12       70.84       74.96      9.55 o 
  -4   5  12      565.99      518.86     15.53 o 
  -3   5  12      142.95      180.10     10.26 o 
  -2   5  12      289.79      300.17     14.08 o 
  -1   5  12      722.80      658.88     25.21 o 
   0   5  12      140.28      136.60     14.62 o 
   1   5  12        2.75       10.92      6.16 o 
   2   5  12      829.86      785.86     39.93 o 
   3   5  12      220.65      192.49     24.60 o 
   4   5  12       23.61        8.33      8.82 o 
   5   5  12        2.03        6.76      8.91 o 
   6   5  12        2.49        0.50      8.51 o 
   7   5  12        2.41       -6.26      8.08 o 
   8   5  12       57.26       45.89     16.24 o 
   9   5  12        6.07       14.08     13.10 o 
  10   5  12        2.22       -2.55     12.30 o 
 -11   6  12       26.23       40.73     12.00 o 
 -10   6  12       41.92       35.01      9.78 o 
  -9   6  12       14.05       36.60      9.50 o 
  -8   6  12       10.63       19.46      7.67 o 
  -7   6  12       15.97       31.94     14.55 o 
  -6   6  12        8.03       12.32      8.45 o 
  -5   6  12        6.38       32.11      8.10 o 
  -4   6  12       16.85        9.15     15.38 o 
  -3   6  12       40.23       28.64      7.74 o 
  -2   6  12        1.95        6.63      5.41 o 
  -1   6  12       71.22       96.03     11.55 o 
   0   6  12      128.36      117.52     15.18 o 
   1   6  12        5.55       39.42     19.48 o 
   2   6  12       25.31       45.13     10.80 o 
   3   6  12       32.44       56.21     16.14 o 
   4   6  12      112.70      119.71     22.66 o 
   5   6  12       30.09       47.35     16.96 o 
   6   6  12        2.04       26.48     13.48 o 
   7   6  12        1.36       12.33     12.64 o 
   8   6  12        0.32        4.95     12.93 o 
  -8   7  12       72.11       58.66     13.95 o 
  -7   7  12       29.31       21.82     12.34 o 
  -6   7  12       34.68       42.48     13.81 o 
  -5   7  12        5.05       13.31     10.90 o 
  -4   7  12        0.39       17.69     21.29 o 
  -3   7  12       29.31       33.32      9.12 o 
  -2   7  12      136.25      168.12     15.60 o 
  -1   7  12       41.09       26.51      8.75 o 
   0   7  12       56.28       52.05     10.50 o 
   1   7  12       15.97       21.40      8.19 o 
   2   7  12       31.12       22.30     10.62 o 
   3   7  12        0.39        1.56      7.46 o 
   4   7  12       51.39       51.64     17.15 o 
   5   7  12      242.03      331.00     39.90 o 
 -16   1  13        0.67        3.05      7.74 o 
 -15   1  13       36.04       37.14      6.05 o 
 -14   1  13       27.25       51.18      6.66 o 
 -13   1  13       11.20       19.82      4.87 o 
 -12   1  13        3.31        2.36      4.35 o 
 -11   1  13      166.60      186.37     10.49 o 
 -10   1  13      118.93      112.89      8.85 o 
  -9   1  13      162.77      168.44      7.77 o 
  -8   1  13        0.61        6.10      2.66 o 
  -7   1  13        2.16        2.26      3.11 o 
  -6   1  13      347.46      328.76      6.57 o 
  -5   1  13      510.27      524.15      7.80 o 
  -4   1  13     1326.25     1312.35     13.67 o 
  -3   1  13        5.45        2.23      1.51 o 
  -2   1  13      114.47      132.10      4.64 o 
  -1   1  13       62.53       67.67      3.29 o 
   0   1  13        4.92        5.86      1.90 o 
   1   1  13       74.01       93.05      6.06 o 
   2   1  13     1826.03     1850.37     22.27 o 
   3   1  13      126.68      150.37      5.95 o 
   4   1  13        9.30        8.62      2.14 o 
   5   1  13       12.25       12.57      2.53 o 
   6   1  13        7.35        7.52      3.39 o 
   7   1  13      216.11      214.88      8.72 o 
   8   1  13        0.20       -0.28      5.96 o 
   9   1  13       73.98      102.11      9.86 o 
  10   1  13       33.96       32.06      6.79 o 
  11   1  13       64.58       55.67      9.15 o 
  12   1  13       46.16       59.75     11.45 o 
  13   1  13        0.17       25.82     10.19 o 
 -15   2  13       53.45       56.15      7.84 o 
 -14   2  13        0.12       25.71      5.99 o 
 -13   2  13      385.87      363.72     13.38 o 
 -12   2  13      256.42      262.27     10.41 o 
 -11   2  13      101.92       86.63      7.36 o 
 -10   2  13       88.21       77.46      6.83 o 
  -9   2  13      519.24      505.96     12.44 o 
  -8   2  13      563.56      505.88     11.23 o 
  -7   2  13      392.97      388.42     10.33 o 
  -6   2  13       15.26       17.87      2.66 o 
  -5   2  13        6.39       10.80      1.94 o 
  -4   2  13      150.23      157.23      3.96 o 
  -3   2  13       12.28       23.76      2.44 o 
  -2   2  13      414.57      436.14      7.21 o 
  -1   2  13        7.20       12.15      1.84 o 
   0   2  13        2.08       27.88      2.22 o 
   1   2  13       56.81       42.90      2.78 o 
   2   2  13        1.04        2.82      1.65 o 
   3   2  13       86.21       92.96      4.36 o 
   4   2  13      783.69      748.36     12.21 o 
   5   2  13      769.84      751.38     16.42 o 
   6   2  13       44.00       46.04      4.77 o 
   7   2  13        2.50        6.32      3.98 o 
   8   2  13       87.16       87.59      9.61 o 
   9   2  13      302.57      282.20     14.44 o 
  10   2  13      127.16      144.44     12.95 o 
  11   2  13      215.09      225.70     14.28 o 
  12   2  13       64.26       58.23     10.30 o 
  13   2  13        0.00       -4.03     11.75 o 
 -15   3  13        0.07        4.88      8.32 o 
 -14   3  13       24.14       32.36      6.98 o 
 -13   3  13       31.20       29.11      6.74 o 
 -12   3  13        4.89        4.48      4.90 o 
 -11   3  13      180.89      149.75      9.97 o 
 -10   3  13       18.97       26.69      5.61 o 
  -9   3  13       63.84       79.42      6.74 o 
  -8   3  13     1781.36     1594.88     76.30 o 
  -7   3  13      549.11      507.11     16.99 o 
  -6   3  13        0.07        2.98      3.69 o 
  -5   3  13      142.42      121.51      8.84 o 
  -4   3  13      594.00      570.41     15.70 o 
  -3   3  13      202.38      162.30      5.56 o 
  -2   3  13       75.55       76.89      4.28 o 
  -1   3  13       95.47      113.89      6.27 o 
   0   3  13      233.10      241.85     13.46 o 
   1   3  13       43.88       47.01      6.27 o 
   2   3  13       11.52       18.51      7.67 o 
   3   3  13      200.81      189.10     16.57 o 
   4   3  13      547.75      560.28     25.45 o 
   5   3  13      119.94      148.42     10.34 o 
   6   3  13       70.50       71.43      9.87 o 
   7   3  13        2.94        8.11      6.24 o 
   8   3  13      161.63      173.50      9.76 o 
   9   3  13        4.41       12.07      6.87 o 
  10   3  13        2.60       14.54      5.25 o 
  11   3  13       64.37       81.37     18.63 o 
  12   3  13       12.34       42.67     15.26 o 
 -14   4  13        8.12       18.10      9.35 o 
 -13   4  13        7.08       10.60      7.25 o 
 -12   4  13       31.04       21.85      7.69 o 
 -11   4  13        4.88       12.35      7.11 o 
 -10   4  13       43.12       23.01      7.47 o 
  -9   4  13       31.26       50.36      8.80 o 
  -8   4  13       10.53       21.64      6.81 o 
  -7   4  13       83.60       75.91      9.22 o 
  -6   4  13        1.37       -5.94      6.63 o 
  -5   4  13      167.65      188.22     11.75 o 
  -4   4  13       45.30       59.11      7.35 o 
  -3   4  13       84.74      103.86      7.76 o 
  -2   4  13      196.81      223.05     10.38 o 
  -1   4  13       70.85       86.76     10.76 o 
   0   4  13       75.51       98.75      8.21 o 
   1   4  13        0.19       27.26      5.93 o 
   2   4  13      128.96      113.18     11.04 o 
   3   4  13       81.64       96.18     10.36 o 
   4   4  13      100.92      162.34     18.99 o 
   5   4  13     1060.74     1015.37     44.80 o 
   6   4  13      453.26      401.91     19.65 o 
   7   4  13        0.64        3.55      6.59 o 
   8   4  13      371.51      351.02     23.89 o 
   9   4  13        0.47        8.79     11.39 o 
  10   4  13       58.17       50.22     11.62 o 
  11   4  13        0.32       23.53     12.70 o 
 -12   5  13       78.78       64.02     12.34 o 
 -11   5  13       11.30       12.93      7.46 o 
 -10   5  13        1.81        2.71     11.99 o 
  -9   5  13       20.73       26.34      8.55 o 
  -8   5  13       10.72        8.65      6.66 o 
  -7   5  13       60.72       36.37      8.16 o 
  -6   5  13        0.02        7.69      9.14 o 
  -5   5  13       87.84       69.11     12.92 o 
  -4   5  13        0.15       15.58      4.70 o 
  -3   5  13       78.07      105.38      8.80 o 
  -2   5  13        0.01       17.98      6.19 o 
  -1   5  13       34.40       73.53     11.25 o 
   0   5  13       61.04       54.78     13.30 o 
   1   5  13      176.55      179.64     17.18 o 
   2   5  13        9.51       51.81     13.99 o 
   3   5  13       58.75       72.78     16.61 o 
   4   5  13      108.96      122.66     20.88 o 
   5   5  13       22.74       13.76     10.41 o 
   6   5  13      290.64      284.14     27.38 o 
   7   5  13       28.96       35.81     14.86 o 
   8   5  13      185.16      205.27     30.27 o 
   9   5  13        7.01        5.97     11.99 o 
  10   5  13        0.24        1.99     12.58 o 
 -11   6  13       14.29        4.76      9.70 o 
 -10   6  13        3.60       14.46      8.06 o 
  -9   6  13      343.45      350.51     18.73 o 
  -8   6  13       34.71       23.09      8.52 o 
  -7   6  13        8.37        4.33      5.76 o 
  -6   6  13      531.24      520.22     20.59 o 
  -5   6  13      526.89      481.78     19.27 o 
  -4   6  13       10.76       18.78      9.66 o 
  -3   6  13      116.85      113.33     20.75 o 
  -2   6  13       22.63       21.32      6.95 o 
  -1   6  13      469.88      426.89     18.74 o 
   0   6  13      123.94      116.57     15.19 o 
   1   6  13      294.08      300.35     19.58 o 
   2   6  13      415.15      411.31     23.04 o 
   3   6  13       80.46       93.31     20.37 o 
   4   6  13       43.01       19.51     12.63 o 
   5   6  13      279.09      279.12     28.29 o 
   6   6  13      229.94      269.05     34.64 o 
   7   6  13        5.46        4.08     10.98 o 
   8   6  13       92.89       81.79     22.34 o 
  -8   7  13        0.88        8.96     16.54 o 
  -7   7  13        0.24       -8.24      9.93 o 
  -6   7  13       15.57        4.34     11.09 o 
  -5   7  13       18.84       12.86     11.25 o 
  -4   7  13       49.97       64.07     14.08 o 
  -3   7  13        0.28       -4.04      6.56 o 
  -2   7  13      218.92      257.04     19.24 o 
  -1   7  13        9.21       19.67      8.11 o 
   0   7  13        1.93       -5.14      5.82 o 
   1   7  13        1.78       27.01     14.29 o 
   2   7  13        0.04        9.77     10.99 o 
   3   7  13       61.28       67.14     18.14 o 
   4   7  13        2.26       11.80      9.28 o 
   5   7  13       84.03      113.76     24.38 o 
 -16   0  14      176.41      184.46     17.96 o 
 -15   0  14        5.97       30.49     13.76 o 
 -14   0  14      493.75      493.04     33.78 o 
 -13   0  14      200.96      199.85     13.56 o 
 -12   0  14       92.29       76.86      9.23 o 
 -11   0  14     1583.76     1492.64     29.92 o 
 -10   0  14      102.54      109.95      9.54 o 
  -9   0  14      965.69      878.05     20.34 o 
  -8   0  14      443.62      460.72     14.06 o 
  -7   0  14     3482.46     3471.08     55.79 o 
  -6   0  14       52.88       61.97      6.25 o 
  -5   0  14      144.30      182.52      8.05 o 
  -4   0  14     3937.11     3924.58     45.12 o 
  -3   0  14     2932.57     3168.06     37.09 o 
  -2   0  14     2218.53     2192.22     32.93 o 
  -1   0  14     3322.86     3330.70     40.38 o 
   0   0  14     3773.15     3812.14     42.15 o 
   1   0  14      196.48      209.82      6.34 o 
   2   0  14     1864.54     1921.26     26.94 o 
   3   0  14      316.15      321.56      9.51 o 
   4   0  14        4.53        4.18      5.17 o 
   5   0  14      142.80      155.07      7.75 o 
   6   0  14      274.67      281.96     10.74 o 
   7   0  14     1388.58     1276.78     24.91 o 
   8   0  14        9.72        8.74      4.76 o 
   9   0  14      510.91      551.74     28.54 o 
  10   0  14      589.91      533.51     29.26 o 
  11   0  14       29.06       64.68     18.31 o 
  12   0  14      115.74       96.60     18.16 o 
  13   0  14      214.25      200.21     24.32 o 
 -16   1  14      202.42      213.82     13.40 o 
 -15   1  14       23.56       16.22      7.04 o 
 -14   1  14       74.80       90.15      7.99 o 
 -13   1  14      206.87      200.56     13.42 o 
 -12   1  14       31.74       46.61      5.81 o 
 -11   1  14       89.81       91.74      6.59 o 
 -10   1  14        7.85       13.88      3.55 o 
  -9   1  14      281.72      271.87      9.56 o 
  -8   1  14       75.18       67.33      5.48 o 
  -7   1  14       32.74       31.18      3.73 o 
  -6   1  14        9.19        5.82      2.12 o 
  -5   1  14     1311.63     1260.31     13.39 o 
  -4   1  14     3191.47     3248.96     27.05 o 
  -3   1  14     1140.91     1087.65     11.03 o 
  -2   1  14     5260.02     5230.71     47.52 o 
  -1   1  14      183.39      250.07      7.85 o 
   0   1  14      562.66      635.70     13.03 o 
   1   1  14     2849.47     3000.68     29.68 o 
   2   1  14      408.69      354.16      9.86 o 
   3   1  14      206.09      199.79      6.86 o 
   4   1  14      613.05      671.36     10.73 o 
   5   1  14      304.69      274.74      9.28 o 
   6   1  14      112.29      118.54      8.45 o 
   7   1  14      462.51      440.37     12.73 o 
   8   1  14      129.12      134.03      7.94 o 
   9   1  14      219.22      253.14     19.56 o 
  10   1  14       87.37       85.93      8.46 o 
  11   1  14      215.00      100.09     24.95 o 
  12   1  14       67.03      114.05     33.56 o 
  13   1  14       36.77       69.45     21.69 o 
 -15   2  14        0.57       14.01      5.73 o 
 -14   2  14       23.19       20.67      5.97 o 
 -13   2  14       44.96       74.37      9.57 o 
 -12   2  14       38.13       48.76      6.32 o 
 -11   2  14      487.84      463.64     13.00 o 
 -10   2  14       40.56       35.43      5.37 o 
  -9   2  14        9.80        9.09      3.79 o 
  -8   2  14       85.63       77.91      7.16 o 
  -7   2  14        2.56        1.82      2.46 o 
  -6   2  14       44.89       57.33      3.90 o 
  -5   2  14       24.48       27.86      2.52 o 
  -4   2  14      100.58      104.23      3.37 o 
  -3   2  14      142.56      133.92      4.41 o 
  -2   2  14      185.78      184.60      4.68 o 
  -1   2  14      157.97      197.73      4.84 o 
   0   2  14      114.67      119.53      4.91 o 
   1   2  14       56.83       73.19      3.28 o 
   2   2  14        6.42        3.77      1.80 o 
   3   2  14      883.37      893.44     12.07 o 
   4   2  14      173.28      175.80      9.34 o 
   5   2  14      791.14      748.86     13.11 o 
   6   2  14      266.41      240.98     10.13 o 
   7   2  14        8.43        7.41      4.23 o 
   8   2  14      320.59      321.71     14.50 o 
   9   2  14       11.89       11.15      9.30 o 
  10   2  14      206.99      190.40     13.62 o 
  11   2  14       19.78       19.21     10.31 o 
  12   2  14       31.22       38.90      8.85 o 
 -15   3  14      157.93      137.32     17.83 o 
 -14   3  14       73.49       66.00      8.66 o 
 -13   3  14        5.81        8.03      5.54 o 
 -12   3  14        8.56       11.35      5.47 o 
 -11   3  14        1.84        9.16      4.97 o 
 -10   3  14      290.46      247.77     10.49 o 
  -9   3  14       20.15       19.71      4.70 o 
  -8   3  14      259.33      286.44     13.40 o 
  -7   3  14        2.83       11.46      5.31 o 
  -6   3  14      285.66      274.30     12.50 o 
  -5   3  14       17.34       12.86      4.74 o 
  -4   3  14        4.22       20.91      6.57 o 
  -3   3  14       25.47       23.74      3.89 o 
  -2   3  14       14.93       31.54      2.98 o 
  -1   3  14       28.01       24.82      2.81 o 
   0   3  14       11.35       25.85      5.07 o 
   1   3  14       90.76       93.75      7.46 o 
   2   3  14       34.75       80.98     14.73 o 
   3   3  14        3.40       26.69      9.08 o 
   4   3  14       99.22      127.76      9.24 o 
   5   3  14      228.77      219.79     10.96 o 
   6   3  14        0.23        3.63      9.94 o 
   7   3  14      157.39      167.12     23.28 o 
   8   3  14       75.04       74.07      7.35 o 
   9   3  14      109.23      115.84     10.59 o 
  10   3  14        0.54        2.19      5.87 o 
  11   3  14      116.46      127.61     24.73 o 
  12   3  14       37.03       14.72     14.59 o 
 -14   4  14       80.28      120.09     20.10 o 
 -13   4  14        1.68       10.14      7.28 o 
 -12   4  14      201.33      180.65     16.06 o 
 -11   4  14       17.26       26.28     11.27 o 
 -10   4  14       39.50       56.49      9.28 o 
  -9   4  14       85.73       62.35      9.41 o 
  -8   4  14       14.84       22.70      7.06 o 
  -7   4  14       14.53        9.37      6.01 o 
  -6   4  14      270.59      238.05     12.37 o 
  -5   4  14      650.43      595.12     18.38 o 
  -4   4  14      135.11      135.13     10.45 o 
  -3   4  14      177.30      153.37      8.81 o 
  -2   4  14      252.13      238.44      9.89 o 
  -1   4  14      805.44      761.91     25.34 o 
   0   4  14      972.51      820.91     26.77 o 
   1   4  14        0.04        8.07      8.55 o 
   2   4  14       39.64       46.96      7.28 o 
   3   4  14      191.89      196.97     16.23 o 
   4   4  14      296.10      268.79     14.91 o 
   5   4  14       42.62       51.53      9.02 o 
   6   4  14        1.33        4.61      6.05 o 
   7   4  14       14.81       22.58      7.87 o 
   8   4  14        6.95       14.55      9.57 o 
   9   4  14       76.62       81.35     12.70 o 
  10   4  14       86.22      101.61     14.89 o 
  11   4  14       52.77       60.13     12.64 o 
 -12   5  14        1.82       11.55      8.06 o 
 -11   5  14       21.81       11.10      8.02 o 
 -10   5  14       18.15       33.41      8.65 o 
  -9   5  14       11.75        3.72      6.64 o 
  -8   5  14       70.63       71.24     10.55 o 
  -7   5  14       18.78        4.92      5.95 o 
  -6   5  14       97.13      101.56     10.93 o 
  -5   5  14       83.31       68.74      9.07 o 
  -4   5  14        2.24        2.98      3.99 o 
  -3   5  14       99.57      111.54     13.47 o 
  -2   5  14      152.51      178.27     15.45 o 
  -1   5  14      350.38      326.48     18.55 o 
   0   5  14       89.05      106.90     13.26 o 
   1   5  14      350.02      363.56     19.70 o 
   2   5  14       97.27       87.00     17.64 o 
   3   5  14       59.00       58.59     15.16 o 
   4   5  14        0.31        2.88      8.96 o 
   5   5  14       16.39        6.74      9.81 o 
   6   5  14       13.86       13.37     11.38 o 
   7   5  14       89.54       86.51     20.13 o 
   8   5  14       60.09       78.28     20.27 o 
   9   5  14       84.86      134.36     26.03 o 
 -10   6  14       44.95       47.35     12.80 o 
  -9   6  14        1.85        9.54      7.82 o 
  -8   6  14       17.07        1.56     10.92 o 
  -7   6  14       63.22       63.79     10.39 o 
  -6   6  14        9.14       34.32      8.64 o 
  -5   6  14        0.13        3.97      8.76 o 
  -4   6  14        3.51        7.44     13.51 o 
  -3   6  14      251.27      234.24     15.91 o 
  -2   6  14       17.28       14.99      9.17 o 
  -1   6  14       16.96       19.94      7.11 o 
   0   6  14      155.47      118.92     26.98 o 
   1   6  14       60.84       76.51     12.81 o 
   2   6  14       88.24      111.27     25.22 o 
   3   6  14        7.71       10.70     10.66 o 
   4   6  14       40.57       70.05     18.42 o 
   5   6  14       24.82       27.68     14.21 o 
   6   6  14       65.63       76.07     20.75 o 
   7   6  14       63.20       67.41     19.60 o 
  -8   7  14       44.51       72.08     21.67 o 
  -7   7  14       34.49       12.50     11.74 o 
  -6   7  14        6.57       18.36     12.38 o 
  -5   7  14       45.30       38.30     13.40 o 
  -4   7  14        8.40       -8.22      8.75 o 
  -3   7  14       12.42       16.77      8.49 o 
  -2   7  14       27.42       20.92      8.52 o 
  -1   7  14       95.13      114.95     13.29 o 
   0   7  14        4.02        3.58      6.61 o 
   1   7  14      212.27      173.68     20.11 o 
   2   7  14        0.47       14.66      9.04 o 
   3   7  14       39.89       26.33     10.81 o 
   4   7  14       68.37       95.42     15.99 o 
   5   7  14        0.11        0.72     11.60 o 
 -16   1  15        2.82       39.65      6.53 o 
 -15   1  15      150.75      177.14     15.01 o 
 -14   1  15      113.39      144.74      9.52 o 
 -13   1  15       27.23       51.34      6.38 o 
 -12   1  15      398.81      382.32     11.86 o 
 -11   1  15      302.96      310.98      9.45 o 
 -10   1  15      317.45      305.97      9.60 o 
  -9   1  15      431.71      386.61     10.23 o 
  -8   1  15      244.29      246.09      8.84 o 
  -7   1  15     1040.41      993.15     14.68 o 
  -6   1  15        0.27        1.96      2.12 o 
  -5   1  15       13.18       17.85      2.52 o 
  -4   1  15       51.11       54.62      3.31 o 
  -3   1  15      429.89      466.74      6.58 o 
  -2   1  15      165.55      174.86      6.86 o 
  -1   1  15      386.79      366.74      6.83 o 
   0   1  15      317.94      327.55      8.60 o 
   1   1  15      817.78      882.59     11.87 o 
   2   1  15       21.50       25.11      3.05 o 
   3   1  15      224.55      213.09      8.77 o 
   4   1  15      167.46      155.67      6.90 o 
   5   1  15     1158.25     1108.79     18.43 o 
   6   1  15        2.16        7.39      4.58 o 
   7   1  15      613.52      582.26     20.66 o 
   8   1  15       69.19       60.33      8.33 o 
   9   1  15       30.95       48.41     12.82 o 
  10   1  15        6.32       22.61      8.29 o 
  11   1  15        2.70        9.21      9.21 o 
  12   1  15       24.55       31.38     19.42 o 
 -15   2  15       39.23       37.40      6.89 o 
 -14   2  15      204.23      172.61     11.19 o 
 -13   2  15       27.45       30.44      6.23 o 
 -12   2  15       18.49       23.19      5.29 o 
 -11   2  15      706.65      697.95     16.68 o 
 -10   2  15      480.15      470.66     12.67 o 
  -9   2  15        2.07       -0.62      3.62 o 
  -8   2  15      235.69      228.15      9.60 o 
  -7   2  15       15.09       10.86      3.18 o 
  -6   2  15      210.25      194.44      5.91 o 
  -5   2  15      609.95      537.50      8.16 o 
  -4   2  15      105.50      118.98      3.77 o 
  -3   2  15        0.98        0.64      1.55 o 
  -2   2  15       81.76       95.45      3.82 o 
  -1   2  15        4.46       12.80      1.66 o 
   0   2  15       88.38       81.44      4.16 o 
   1   2  15        1.64        0.34      1.91 o 
   2   2  15        8.46        8.19      2.47 o 
   3   2  15       13.53       20.46      3.35 o 
   4   2  15        6.88       12.49      3.76 o 
   5   2  15      586.93      552.65     12.50 o 
   6   2  15       74.96       84.99      7.07 o 
   7   2  15       92.08      103.33      8.02 o 
   8   2  15        1.95        4.11      5.04 o 
   9   2  15        6.06       15.56      6.20 o 
  10   2  15        1.54        2.92      5.97 o 
  11   2  15        8.92       15.51      7.25 o 
  12   2  15       79.00       80.48     11.10 o 
 -15   3  15        7.08       23.33      9.12 o 
 -14   3  15        5.21       17.43      6.50 o 
 -13   3  15        5.23        4.05      5.36 o 
 -12   3  15       47.84       33.97      6.67 o 
 -11   3  15        0.10        0.97      4.55 o 
 -10   3  15        0.62        4.56      4.65 o 
  -9   3  15      215.25      219.88     12.70 o 
  -8   3  15        1.64       15.97      7.89 o 
  -7   3  15      152.56      167.95     18.37 o 
  -6   3  15      285.50      292.01     12.82 o 
  -5   3  15      586.61      558.20     16.62 o 
  -4   3  15      459.68      419.10     13.55 o 
  -3   3  15      195.85      203.70      8.23 o 
  -2   3  15       15.21       11.94      3.08 o 
  -1   3  15        0.37        5.55      3.34 o 
   0   3  15       58.82       56.13      5.12 o 
   1   3  15      360.36      412.19     13.52 o 
   2   3  15     2194.08     2100.85     39.47 o 
   3   3  15      827.81      714.34     21.19 o 
   4   3  15      173.48      181.35     10.29 o 
   5   3  15      640.87      666.90     18.78 o 
   6   3  15      710.85      691.36     36.96 o 
   7   3  15       71.31       67.73      6.91 o 
   8   3  15       22.53       18.84      5.16 o 
   9   3  15      332.07      332.60     15.50 o 
  10   3  15        1.26        2.63      7.29 o 
  11   3  15        6.45       -2.82     11.34 o 
 -14   4  15        0.05        5.58     15.02 o 
 -13   4  15        1.58       12.28      7.25 o 
 -12   4  15       52.06       49.75      9.91 o 
 -11   4  15       78.61       66.30     17.55 o 
 -10   4  15      104.69       89.30     11.16 o 
  -9   4  15        7.17        9.65      6.18 o 
  -8   4  15       74.10       57.12      8.90 o 
  -7   4  15      428.93      368.30     23.49 o 
  -6   4  15       54.19       63.67      8.22 o 
  -5   4  15        0.08        2.86      4.34 o 
  -4   4  15        8.96       17.13      5.36 o 
  -3   4  15        4.18        7.46      3.64 o 
  -2   4  15       44.36       60.98     15.91 o 
  -1   4  15      248.42      246.57     15.17 o 
   0   4  15       26.66       37.15      7.50 o 
   1   4  15      119.55       88.82     15.57 o 
   2   4  15      282.16      294.57     22.75 o 
   3   4  15        2.15       15.36      8.94 o 
   4   4  15      148.29      150.79     21.87 o 
   5   4  15       32.30       57.19      9.70 o 
   6   4  15        0.33       13.83     10.85 o 
   7   4  15        1.60       11.08      8.11 o 
   8   4  15       32.70       32.82     10.29 o 
   9   4  15       83.96       81.86     13.19 o 
  10   4  15       97.54       98.74     34.38 o 
 -12   5  15       16.55       10.29      8.38 o 
 -11   5  15       42.74       44.53     10.45 o 
 -10   5  15      207.22      203.26     16.35 o 
  -9   5  15      150.61      117.97     12.71 o 
  -8   5  15       94.46       89.40     11.42 o 
  -7   5  15       11.01        4.56      5.85 o 
  -6   5  15       73.19       62.59      9.31 o 
  -5   5  15       51.19       40.10      7.72 o 
  -4   5  15        4.38       11.06      8.20 o 
  -3   5  15      155.79      165.22     13.47 o 
  -2   5  15      272.61      240.64     13.58 o 
  -1   5  15       31.62       19.01      7.48 o 
   0   5  15        0.45       44.83      9.93 o 
   1   5  15        0.45       21.04      7.57 o 
   2   5  15        0.20       -3.46      7.25 o 
   3   5  15        1.20       12.85      9.63 o 
   4   5  15        0.01        9.82      9.69 o 
   5   5  15        3.96        7.16      9.98 o 
   6   5  15      185.82      152.07     25.08 o 
   7   5  15      112.88      117.98     23.75 o 
   8   5  15      193.01      206.03     30.54 o 
   9   5  15      252.40      307.61     37.98 o 
 -10   6  15       69.18       84.87     12.53 o 
  -9   6  15        6.81        6.95      9.01 o 
  -8   6  15       30.44       29.22      8.79 o 
  -7   6  15      134.33      144.73     16.12 o 
  -6   6  15       42.11       46.91     12.45 o 
  -5   6  15       24.56       18.98     20.61 o 
  -4   6  15      123.29      155.11     17.89 o 
  -3   6  15       25.20       21.45      7.10 o 
  -2   6  15      135.20      124.32     12.95 o 
  -1   6  15      132.65      121.30     12.98 o 
   0   6  15       23.00       46.55     10.98 o 
   1   6  15        0.04        3.84      6.30 o 
   2   6  15        1.69        5.12      7.31 o 
   3   6  15       48.36       43.63     11.57 o 
   4   6  15      267.71      254.52     32.35 o 
   5   6  15        0.44       -2.79     10.24 o 
   6   6  15        0.36        7.35     11.71 o 
   7   6  15       41.97       34.49     16.42 o 
  -7   7  15        0.16       -8.53     10.03 o 
  -6   7  15       57.84       59.85     15.21 o 
  -5   7  15       27.67        4.93     23.71 o 
  -4   7  15       36.32       29.89     12.48 o 
  -3   7  15       82.64      102.10     13.25 o 
  -2   7  15       89.30       73.47     11.86 o 
  -1   7  15        0.00       -0.40      6.74 o 
   0   7  15        4.07       -1.39      6.68 o 
   1   7  15       35.92       50.72     12.59 o 
   2   7  15        0.09        5.09      8.72 o 
   3   7  15       91.26      115.27     19.75 o 
   4   7  15       12.23       29.80     11.60 o 
 -16   0  16       51.08      103.65     17.42 o 
 -15   0  16      248.97      243.00     15.31 o 
 -14   0  16      172.00      172.13     13.75 o 
 -13   0  16       37.89       46.17      8.00 o 
 -12   0  16       65.02       64.87      8.52 o 
 -11   0  16      168.16      172.68     11.98 o 
 -10   0  16       20.32       28.22      6.27 o 
  -9   0  16      156.07      177.74     11.23 o 
  -8   0  16      344.99      315.33     12.11 o 
  -7   0  16      242.94      245.85     10.36 o 
  -6   0  16     6098.92     5945.43     67.49 o 
  -5   0  16       38.06       32.50      4.69 o 
  -4   0  16     1380.96     1358.50     20.93 o 
  -3   0  16     1840.15     1943.03     28.73 o 
  -2   0  16      223.89      241.41      9.66 o 
  -1   0  16     2718.48     2741.65     37.46 o 
   0   0  16      140.51      204.92      6.21 o 
   1   0  16      454.27      454.86      9.95 o 
   2   0  16      232.15      286.03      7.67 o 
   3   0  16        5.44        8.74      2.95 o 
   4   0  16      183.57      170.23      8.05 o 
   5   0  16      180.11      175.51      8.47 o 
   6   0  16      544.00      514.88     14.56 o 
   7   0  16      144.83      142.40     13.27 o 
   8   0  16     1270.40     1293.61     43.11 o 
   9   0  16      711.85      737.57     33.33 o 
  10   0  16       79.26       94.80     16.59 o 
  11   0  16      171.90      164.68     21.49 o 
  12   0  16       35.32       50.83     15.89 o 
 -16   1  16      211.60      224.48     12.22 o 
 -15   1  16        8.85       48.91     13.37 o 
 -14   1  16       67.64       94.74      7.99 o 
 -13   1  16       61.22       65.23      6.99 o 
 -12   1  16      141.95      150.11      9.42 o 
 -11   1  16        5.40        4.94      3.93 o 
 -10   1  16        0.04       10.27      3.73 o 
  -9   1  16      202.65      226.05      8.22 o 
  -8   1  16      148.95      145.42      7.15 o 
  -7   1  16       12.66       16.78      2.88 o 
  -6   1  16      173.39      167.08      5.17 o 
  -5   1  16      310.54      332.19      6.80 o 
  -4   1  16     2127.44     2048.03     19.33 o 
  -3   1  16       24.59       20.22      2.15 o 
  -2   1  16       89.11      100.43      3.35 o 
  -1   1  16        3.37        1.53      2.22 o 
   0   1  16       15.88       22.78      2.74 o 
   1   1  16      777.11      783.25     11.40 o 
   2   1  16      446.40      444.75     10.12 o 
   3   1  16        2.58        5.67      2.24 o 
   4   1  16       21.30       19.64      3.70 o 
   5   1  16      441.02      402.02     10.99 o 
   6   1  16      749.83      682.67     16.14 o 
   7   1  16      495.57      492.95     14.16 o 
   8   1  16       42.17       32.22      5.23 o 
   9   1  16       50.33       55.65      7.64 o 
  10   1  16      187.64      234.94     17.05 o 
  11   1  16        0.36       14.43      7.97 o 
  12   1  16       41.91       61.37     12.87 o 
 -15   2  16       34.65       28.72      6.70 o 
 -14   2  16       85.24       98.37      9.95 o 
 -13   2  16       83.62       77.98      8.28 o 
 -12   2  16      111.54      112.90      8.55 o 
 -11   2  16       86.54      116.40      8.25 o 
 -10   2  16      439.17      418.76     11.92 o 
  -9   2  16      135.00      136.53      9.27 o 
  -8   2  16        5.36       15.43      4.85 o 
  -7   2  16        0.05        0.51      2.77 o 
  -6   2  16        2.35       12.90      2.93 o 
  -5   2  16      698.95      678.94      9.55 o 
  -4   2  16      101.29       73.24      3.48 o 
  -3   2  16       14.70       51.48      2.84 o 
  -2   2  16     1063.45     1093.22     11.05 o 
  -1   2  16      508.63      516.43      6.77 o 
   0   2  16      317.92      241.92      5.62 o 
   1   2  16       33.58       52.48      3.66 o 
   2   2  16      980.38      910.07     12.73 o 
   3   2  16       53.60       74.44      5.26 o 
   4   2  16       80.03       83.52      7.23 o 
   5   2  16      696.06      656.72     14.96 o 
   6   2  16      120.03      109.70      7.89 o 
   7   2  16        0.89        2.05      3.81 o 
   8   2  16        3.61       -4.85      4.85 o 
   9   2  16       11.07       12.49      6.65 o 
  10   2  16       55.93       55.49      9.75 o 
  11   2  16        2.49       10.18      7.59 o 
  12   2  16       39.56       36.37     11.66 o 
 -15   3  16        4.81       10.40      9.37 o 
 -14   3  16       36.00       34.40      8.09 o 
 -13   3  16       52.06       36.12      7.21 o 
 -12   3  16       18.29       21.88      6.12 o 
 -11   3  16       11.94        7.78      5.18 o 
 -10   3  16       55.69       44.17      6.62 o 
  -9   3  16       34.17       42.16      8.28 o 
  -8   3  16        7.06        8.29      3.98 o 
  -7   3  16      555.99      504.45     23.41 o 
  -6   3  16       54.37       68.26      8.41 o 
  -5   3  16      231.51      235.32     18.87 o 
  -4   3  16       64.92       57.44      6.94 o 
  -3   3  16       31.71       33.84      4.42 o 
  -2   3  16       46.23       33.86      7.97 o 
  -1   3  16       45.07       52.84      8.40 o 
   0   3  16        7.92        8.43     12.45 o 
   1   3  16       34.31       38.40      7.04 o 
   2   3  16        0.86       -1.31      6.31 o 
   3   3  16      156.96      130.54      9.01 o 
   4   3  16      299.15      302.16     15.85 o 
   5   3  16        0.01       19.06      6.22 o 
   6   3  16      172.12      179.25      8.86 o 
   7   3  16       11.79       12.23      5.11 o 
   8   3  16      134.82       96.78     13.15 o 
   9   3  16      156.19      157.20     12.12 o 
  10   3  16      113.26      101.44     22.01 o 
  11   3  16        1.08       -3.77     11.81 o 
 -14   4  16       26.87       40.91     11.65 o 
 -13   4  16        7.51        9.66      7.18 o 
 -12   4  16        6.60       10.73      7.24 o 
 -11   4  16       39.76       46.13      9.27 o 
 -10   4  16       37.77       48.88      8.93 o 
  -9   4  16       99.07       96.70     11.25 o 
  -8   4  16        0.38        4.32      5.31 o 
  -7   4  16       62.97       76.66      9.56 o 
  -6   4  16        0.12        6.04      4.93 o 
  -5   4  16       31.41       25.86      6.40 o 
  -4   4  16      156.63      148.81     10.18 o 
  -3   4  16        1.75        4.79      3.49 o 
  -2   4  16      180.82      179.81     19.65 o 
  -1   4  16      384.22      402.46     34.45 o 
   0   4  16       92.84      134.91     13.70 o 
   1   4  16        0.81       -2.82      3.82 o 
   2   4  16      335.53      312.60     23.75 o 
   3   4  16      164.30      105.68     18.15 o 
   4   4  16       47.62       37.43      9.20 o 
   5   4  16       82.66       84.32     17.73 o 
   6   4  16      166.74      115.30     20.57 o 
   7   4  16       90.00       65.28     16.84 o 
   8   4  16       19.98       30.31     14.45 o 
   9   4  16        6.80       22.62     13.58 o 
  10   4  16        7.87        6.21     12.97 o 
 -12   5  16      147.23      135.12     24.56 o 
 -11   5  16       70.06       46.46     10.68 o 
 -10   5  16       24.68       27.67      8.82 o 
  -9   5  16       10.80       11.62      6.81 o 
  -8   5  16      125.24      125.55     12.80 o 
  -7   5  16       54.58       42.87     11.73 o 
  -6   5  16        0.07       14.06      6.23 o 
  -5   5  16       10.23        7.06      6.65 o 
  -4   5  16      781.03      666.95     27.31 o 
  -3   5  16      385.32      352.21     16.19 o 
  -2   5  16        7.68        3.31      5.18 o 
  -1   5  16      781.50      641.10     26.21 o 
   0   5  16      356.90      299.57     17.89 o 
   1   5  16       24.27       14.06      6.74 o 
   2   5  16      118.22      105.80     14.36 o 
   3   5  16      398.42      388.08     30.13 o 
   4   5  16      178.98      189.27     26.76 o 
   5   5  16      184.41      175.85     26.62 o 
   6   5  16      163.34      139.07     24.46 o 
   7   5  16      173.60      279.80     35.10 o 
   8   5  16       53.39       35.67     16.43 o 
   9   5  16      125.17      179.98     30.61 o 
 -10   6  16       35.08       37.42     10.07 o 
  -9   6  16       91.49       96.03     13.02 o 
  -8   6  16       11.80       11.76      8.47 o 
  -7   6  16        0.08       10.52     10.69 o 
  -6   6  16        8.82       18.14     10.33 o 
  -5   6  16      145.09      136.05     17.43 o 
  -4   6  16       17.85       20.64     10.51 o 
  -3   6  16       10.07        2.44      6.51 o 
  -2   6  16        1.37        7.00      5.92 o 
  -1   6  16        0.21       -0.80      5.57 o 
   0   6  16      178.23      154.31     17.68 o 
   1   6  16       12.81        6.18     11.21 o 
   2   6  16        0.23        6.86      6.96 o 
   3   6  16       42.91       51.43     11.78 o 
   4   6  16        0.08       12.24     11.45 o 
   5   6  16       26.22       26.81     14.18 o 
   6   6  16       52.47       43.32     16.70 o 
   7   6  16       36.07       49.14     19.56 o 
  -7   7  16       67.83       65.34     21.63 o 
  -6   7  16        0.56       -9.68      9.68 o 
  -5   7  16       15.28       20.52     12.21 o 
  -4   7  16       31.05       44.09     13.78 o 
  -3   7  16       62.48       81.70     17.89 o 
  -2   7  16        8.78       14.54      8.34 o 
  -1   7  16       67.51       77.81     18.24 o 
   0   7  16        7.75       12.47      7.71 o 
   1   7  16        1.22        7.36     14.06 o 
   2   7  16        2.09       -4.37     11.12 o 
   3   7  16        8.80        3.39      8.70 o 
   4   7  16        2.40       21.50     10.20 o 
 -16   1  17      122.76      130.08     14.39 o 
 -15   1  17       13.69       19.20      6.54 o 
 -14   1  17      262.42      269.43     12.89 o 
 -13   1  17      848.60      883.00     23.70 o 
 -12   1  17        1.81       27.47      5.47 o 
 -11   1  17       51.66       52.64      5.43 o 
 -10   1  17      219.50      221.92      7.92 o 
  -9   1  17        1.17        8.14      3.53 o 
  -8   1  17      404.60      380.03      8.73 o 
  -7   1  17       71.88       74.03      4.57 o 
  -6   1  17       19.91       16.82      2.87 o 
  -5   1  17      173.62      178.74      5.73 o 
  -4   1  17      328.88      333.92      6.48 o 
  -3   1  17      587.45      561.96      7.58 o 
  -2   1  17        8.16        6.29      1.81 o 
  -1   1  17      107.71      102.66      4.39 o 
   0   1  17      523.28      468.94      7.39 o 
   1   1  17       17.89       14.33      2.60 o 
   2   1  17       25.77       27.46      3.75 o 
   3   1  17     1040.01      964.98     16.48 o 
   4   1  17        9.51        6.12      2.83 o 
   5   1  17       90.50       90.90      6.86 o 
   6   1  17      383.26      381.68     11.31 o 
   7   1  17      132.38      146.47     15.00 o 
   8   1  17       30.05       53.11      6.31 o 
   9   1  17        8.79       46.59      7.87 o 
  10   1  17       23.12       17.87      8.55 o 
  11   1  17       52.23       63.17     10.31 o 
  12   1  17       65.46       86.29     11.28 o 
 -15   2  17       20.10       24.79      6.48 o 
 -14   2  17       64.95       70.44      8.18 o 
 -13   2  17        4.07       10.12      5.10 o 
 -12   2  17        1.47        5.60      4.43 o 
 -11   2  17      338.67      327.14     11.26 o 
 -10   2  17      149.71      157.91      8.94 o 
  -9   2  17      484.93      455.55     13.51 o 
  -8   2  17     1127.35     1078.75     20.19 o 
  -7   2  17       12.85       19.64      3.77 o 
  -6   2  17       28.98       31.99      3.60 o 
  -5   2  17     1104.85     1072.49     12.79 o 
  -4   2  17      260.99      255.19      5.77 o 
  -3   2  17       12.31       21.41      2.29 o 
  -2   2  17       16.20       13.02      1.93 o 
  -1   2  17       24.20       33.28      2.38 o 
   0   2  17      231.48      235.63      6.25 o 
   1   2  17       49.56       51.09      3.83 o 
   2   2  17      253.77      219.39      7.03 o 
   3   2  17       47.55       39.50      4.33 o 
   4   2  17      831.04      793.89     15.14 o 
   5   2  17      611.13      558.08     14.00 o 
   6   2  17       28.08       22.97      6.67 o 
   7   2  17       44.69       45.62      7.52 o 
   8   2  17       13.25        8.42      5.92 o 
   9   2  17        0.04        4.95      6.00 o 
  10   2  17        0.01        2.53      6.56 o 
  11   2  17       53.30       52.13     12.64 o 
  12   2  17       55.69       47.81     12.15 o 
 -14   3  17        1.14        7.39      5.90 o 
 -13   3  17       86.35       92.50      9.49 o 
 -12   3  17        0.46        5.31      5.17 o 
 -11   3  17       61.36       55.37      7.52 o 
 -10   3  17      134.25      120.41      9.43 o 
  -9   3  17       30.37       26.86      5.42 o 
  -8   3  17       77.16       69.19      6.15 o 
  -7   3  17       18.22       11.88     10.27 o 
  -6   3  17      444.23      418.26     15.38 o 
  -5   3  17       10.94       18.92      5.67 o 
  -4   3  17       87.47      100.44      7.46 o 
  -3   3  17      887.85      841.36     19.50 o 
  -2   3  17       11.75       13.77      3.18 o 
  -1   3  17      351.71      335.12     16.03 o 
   0   3  17      552.20      496.17     19.45 o 
   1   3  17       11.63        9.40      4.82 o 
   2   3  17      634.88      535.88     16.81 o 
   3   3  17        2.94        6.84      4.36 o 
   4   3  17        0.00       -1.82      4.85 o 
   5   3  17       27.55       40.56      6.51 o 
   6   3  17        5.88       13.79      5.17 o 
   7   3  17       22.39       15.91      6.12 o 
   8   3  17       50.72       50.33      8.54 o 
   9   3  17       71.62       72.23      9.83 o 
  10   3  17        5.24       -3.21     10.78 o 
  11   3  17        1.39       -8.88      8.88 o 
 -13   4  17        1.40        8.40      7.45 o 
 -12   4  17       58.59       45.01     10.14 o 
 -11   4  17       16.22       18.24      7.82 o 
 -10   4  17        9.26        5.41      6.29 o 
  -9   4  17        2.60       11.02      6.20 o 
  -8   4  17        2.98       -0.50      5.36 o 
  -7   4  17      118.40      126.53     11.66 o 
  -6   4  17       70.41       60.19      8.30 o 
  -5   4  17       82.00       77.48      8.87 o 
  -4   4  17      320.82      252.92     13.88 o 
  -3   4  17       82.53       68.47      8.97 o 
  -2   4  17        6.59        2.96      5.41 o 
  -1   4  17      552.61      517.37     21.81 o 
   0   4  17      118.44      145.09     14.54 o 
   1   4  17       91.28      121.68     20.84 o 
   2   4  17      502.85      465.31     29.83 o 
   3   4  17       88.01       82.14     16.58 o 
   4   4  17      234.67      236.81     15.67 o 
   5   4  17        1.30       -0.48      8.63 o 
   6   4  17        3.50       24.22     11.80 o 
   7   4  17       91.35      103.65     20.84 o 
   8   4  17        9.78       18.83     12.17 o 
   9   4  17       24.79       13.92     12.72 o 
  10   4  17       17.91        2.76     11.85 o 
 -12   5  17       30.51       32.43      9.69 o 
 -11   5  17       45.09       54.43     10.61 o 
 -10   5  17        3.63       -2.74      6.33 o 
  -9   5  17        4.35        3.24      6.70 o 
  -8   5  17       33.20       40.68      9.04 o 
  -7   5  17       75.29       97.89     12.44 o 
  -6   5  17      107.14       89.73     10.51 o 
  -5   5  17        0.02       -7.23      7.23 o 
  -4   5  17        3.74       29.13      9.73 o 
  -3   5  17       67.95       78.77     10.25 o 
  -2   5  17      302.10      224.23     13.44 o 
  -1   5  17       41.13       77.39     11.72 o 
   0   5  17      238.66      233.23     17.50 o 
   1   5  17        2.88        3.69      6.75 o 
   2   5  17      211.61      185.16     25.04 o 
   3   5  17      463.46      407.74     30.85 o 
   4   5  17        1.82       -3.55      7.84 o 
   5   5  17        0.47        3.30      9.74 o 
   6   5  17      463.01      457.41     35.32 o 
   7   5  17        1.73       18.17     13.06 o 
   8   5  17      228.21      213.28     31.76 o 
   9   5  17       12.14        1.58     13.56 o 
 -10   6  17      113.64      124.89     17.32 o 
  -9   6  17       41.74       42.97     10.26 o 
  -8   6  17       18.17       17.24     11.64 o 
  -7   6  17      165.52      159.93     19.49 o 
  -6   6  17        1.56        1.23      9.32 o 
  -5   6  17       26.33       24.81     11.73 o 
  -4   6  17        7.55        5.98      8.75 o 
  -3   6  17       92.18       82.45     11.35 o 
  -2   6  17        9.26       24.09      7.68 o 
  -1   6  17       89.41       84.02     11.55 o 
   0   6  17        3.67       10.39      7.65 o 
   1   6  17        0.16        5.79      7.26 o 
   2   6  17       31.85       30.71     11.73 o 
   3   6  17       29.01       39.33     10.99 o 
   4   6  17        6.88       -3.34      9.83 o 
   5   6  17       52.41       70.17     19.76 o 
   6   6  17       58.08       64.60     19.88 o 
   7   6  17       27.71        6.70     13.34 o 
  -7   7  17       38.72       28.75     19.42 o 
  -6   7  17        0.42        1.26     10.63 o 
  -5   7  17       42.16       64.84     20.58 o 
  -4   7  17        9.15       26.66     12.30 o 
  -3   7  17       28.76       40.17     10.44 o 
  -2   7  17       40.06       57.39     10.98 o 
  -1   7  17        6.71        8.40     12.17 o 
   0   7  17       30.80       29.45     10.73 o 
   1   7  17       64.58       45.14     12.60 o 
   2   7  17       23.63       18.61     10.42 o 
   3   7  17        3.67        7.75      9.22 o 
 -16   0  18      797.99      837.54     45.96 o 
 -15   0  18      189.55      225.76     31.05 o 
 -14   0  18       89.44       87.78     11.67 o 
 -13   0  18      960.71      920.10     30.92 o 
 -12   0  18       85.72      103.95     10.42 o 
 -11   0  18        7.14        8.03      8.80 o 
 -10   0  18       51.61       63.65      9.28 o 
  -9   0  18        4.64        1.55      5.02 o 
  -8   0  18       10.56       21.36      5.82 o 
  -7   0  18        2.73       -4.33      4.33 o 
  -6   0  18     1478.65     1450.27     24.19 o 
  -5   0  18      854.29      912.38     17.37 o 
  -4   0  18       52.80       67.68      5.77 o 
  -3   0  18        0.15       -1.93      2.57 o 
  -2   0  18       67.65      101.06      7.94 o 
  -1   0  18      688.09      709.82     15.10 o 
   0   0  18       93.84      128.95      6.86 o 
   1   0  18      208.50      240.18     11.12 o 
   2   0  18        5.43        6.21      2.42 o 
   3   0  18      445.18      402.99     11.58 o 
   4   0  18      408.18      379.07     11.68 o 
   5   0  18      163.47      141.95     12.06 o 
   6   0  18      934.45      855.75     25.83 o 
   7   0  18        2.61        6.75      6.44 o 
   8   0  18      107.57      135.70     17.46 o 
   9   0  18      860.51      868.00     66.69 o 
  10   0  18      100.81       87.11     17.27 o 
  11   0  18      162.65      154.02     22.04 o 
  12   0  18      139.68      156.81     22.42 o 
 -15   1  18       63.64       93.17      8.97 o 
 -14   1  18        0.01       27.17      6.51 o 
 -13   1  18       35.76      102.01     10.72 o 
 -12   1  18        0.17        9.87      5.09 o 
 -11   1  18        0.66        6.48      4.06 o 
 -10   1  18       56.14       56.60      5.33 o 
  -9   1  18      826.40      803.65     14.69 o 
  -8   1  18       52.36       65.94      4.76 o 
  -7   1  18        7.35        3.77      2.53 o 
  -6   1  18       92.94       89.86      5.03 o 
  -5   1  18       62.17       76.04      4.32 o 
  -4   1  18      830.76      800.89     10.54 o 
  -3   1  18       73.22       68.97      3.40 o 
  -2   1  18        3.48       -0.19      1.72 o 
  -1   1  18      245.10      232.65      6.01 o 
   0   1  18      145.77      153.94      4.48 o 
   1   1  18      261.94      279.98      7.41 o 
   2   1  18       14.63       17.39      3.21 o 
   3   1  18      190.10      170.36      7.22 o 
   4   1  18        4.02        5.26      3.39 o 
   5   1  18        6.58        6.40      3.49 o 
   6   1  18      844.58      811.37     16.76 o 
   7   1  18        7.25       25.99      4.96 o 
   8   1  18       69.76       61.25      8.58 o 
   9   1  18       16.27       56.95     12.92 o 
  10   1  18        2.55        0.45      5.95 o 
  11   1  18       87.94      122.01     13.84 o 
  12   1  18        0.80       32.32     14.03 o 
 -15   2  18        1.16       11.31      5.40 o 
 -14   2  18        9.85       14.22      5.68 o 
 -13   2  18        0.00        1.99      4.75 o 
 -12   2  18        2.18        7.40      4.82 o 
 -11   2  18       49.88       69.71      6.98 o 
 -10   2  18       42.37       38.74      6.38 o 
  -9   2  18       12.92       13.39      5.05 o 
  -8   2  18      110.00      121.04      8.63 o 
  -7   2  18       65.05       68.58      5.66 o 
  -6   2  18      140.43      147.35      5.92 o 
  -5   2  18      235.91      228.79      6.47 o 
  -4   2  18      238.22      238.15      5.80 o 
  -3   2  18        0.31        1.57      1.97 o 
  -2   2  18       17.64       13.71      2.17 o 
  -1   2  18      613.03      548.14      8.15 o 
   0   2  18      359.60      342.10      7.75 o 
   1   2  18       54.72       54.01      4.42 o 
   2   2  18      139.21      129.25      6.23 o 
   3   2  18       35.47       36.50      4.35 o 
   4   2  18      965.20      912.62     17.91 o 
   5   2  18      203.86      205.44      9.25 o 
   6   2  18       76.11       77.96      7.20 o 
   7   2  18       68.20       62.02     10.03 o 
   8   2  18        1.10       -1.08      5.64 o 
   9   2  18      188.34      181.07     13.93 o 
  10   2  18       42.68       43.86      9.90 o 
  11   2  18        2.49        3.33      9.08 o 
 -14   3  18       25.45       22.43      6.58 o 
 -13   3  18       60.10       61.30      8.43 o 
 -12   3  18       34.27       35.67      7.04 o 
 -11   3  18       24.85       17.17      5.55 o 
 -10   3  18       38.94       48.21      6.91 o 
  -9   3  18        2.11       -1.24      3.71 o 
  -8   3  18        6.03        0.83      3.81 o 
  -7   3  18      445.61      423.03     15.90 o 
  -6   3  18     1153.03     1074.50     24.55 o 
  -5   3  18      298.04      262.23     10.30 o 
  -4   3  18      594.33      569.67     14.26 o 
  -3   3  18        0.00        6.42      2.80 o 
  -2   3  18      573.42      507.87     28.98 o 
  -1   3  18     1646.78     1502.88     30.50 o 
   0   3  18       75.49       71.79      9.66 o 
   1   3  18      430.89      401.36     20.95 o 
   2   3  18      636.84      637.76     31.55 o 
   3   3  18      201.80      200.38     29.40 o 
   4   3  18      784.32      726.16     25.95 o 
   5   3  18       16.88       22.48      5.41 o 
   6   3  18        0.01       -0.77      4.79 o 
   7   3  18       10.98       16.46      8.49 o 
   8   3  18        1.17        3.85      5.88 o 
   9   3  18        9.43        6.27      6.32 o 
  10   3  18        0.04       -3.14     10.94 o 
  11   3  18      111.98       94.91     23.01 o 
 -13   4  18        1.18        3.21      7.11 o 
 -12   4  18       32.68       24.18      8.60 o 
 -11   4  18       73.80       60.90     11.19 o 
 -10   4  18        0.20        4.77      6.45 o 
  -9   4  18       93.25       79.62     10.48 o 
  -8   4  18      109.23       87.25     16.00 o 
  -7   4  18       80.32       55.44      8.64 o 
  -6   4  18      146.53      125.84     11.38 o 
  -5   4  18        2.68        9.10      4.70 o 
  -4   4  18      429.01      372.23     14.18 o 
  -3   4  18      624.86      519.86     18.18 o 
  -2   4  18       13.15        6.67     11.03 o 
  -1   4  18      137.69      118.99     13.10 o 
   0   4  18      786.21      683.49     25.45 o 
   1   4  18      136.23      129.48     14.22 o 
   2   4  18      280.78      324.62     18.57 o 
   3   4  18     1473.68     1440.37     55.81 o 
   4   4  18      101.83      119.79     13.65 o 
   5   4  18       14.82       12.62     10.03 o 
   6   4  18      623.95      636.61     38.54 o 
   7   4  18      140.28      139.47     23.81 o 
   8   4  18       75.65       73.07     19.95 o 
   9   4  18       90.28      134.67     25.07 o 
  10   4  18       23.95       21.29     13.94 o 
 -12   5  18        0.02        5.05      9.14 o 
 -11   5  18        1.01        6.29      7.86 o 
 -10   5  18        1.75        4.59      7.19 o 
  -9   5  18       10.65        9.90      6.93 o 
  -8   5  18        1.80       -0.27      5.88 o 
  -7   5  18       46.59       31.71      8.26 o 
  -6   5  18       12.74       20.96      9.58 o 
  -5   5  18       14.31       10.42      8.98 o 
  -4   5  18      101.71      115.46     14.87 o 
  -3   5  18       18.82       32.15      7.67 o 
  -2   5  18       57.34       54.73      8.98 o 
  -1   5  18      116.45      107.87     23.71 o 
   0   5  18      220.43      190.84     17.81 o 
   1   5  18       27.94       22.08      8.48 o 
   2   5  18        0.30       19.43      7.97 o 
   3   5  18       44.21       76.63     18.23 o 
   4   5  18        9.15       12.71     10.21 o 
   5   5  18      120.60      144.65     24.60 o 
   6   5  18      203.31      230.84     31.93 o 
   7   5  18        9.14       35.01     15.79 o 
   8   5  18        6.73        8.61     14.04 o 
 -10   6  18       33.29       55.88     13.38 o 
  -9   6  18       26.89       35.61     14.08 o 
  -8   6  18        0.16        8.36     10.97 o 
  -7   6  18       14.29       27.97     12.61 o 
  -6   6  18       27.19       25.27     11.55 o 
  -5   6  18       17.52       11.74     12.06 o 
  -4   6  18       76.44       80.49     14.19 o 
  -3   6  18        0.21       -2.23      5.98 o 
  -2   6  18       46.97       29.62      8.22 o 
  -1   6  18       19.99       12.82     11.28 o 
   0   6  18        0.58       -3.79      6.16 o 
   1   6  18       27.70       13.81      8.96 o 
   2   6  18       18.24       16.15     12.20 o 
   3   6  18        0.08        7.86      8.03 o 
   4   6  18        0.85        2.90      7.83 o 
   5   6  18      181.29      177.66     29.18 o 
   6   6  18       11.33       25.62     15.04 o 
  -7   7  18       10.90       22.91     17.95 o 
  -6   7  18        0.05       -5.32     14.30 o 
  -5   7  18        9.44       -9.47      9.47 o 
  -4   7  18      216.37      235.80     31.06 o 
  -3   7  18       33.56       22.48      9.29 o 
  -2   7  18       59.95       62.52     17.00 o 
  -1   7  18       43.78       44.68     10.32 o 
   0   7  18       30.99       44.40     10.48 o 
   1   7  18        1.69        3.05      8.61 o 
   2   7  18       14.63       11.63      9.71 o 
   3   7  18       18.82       36.11     11.94 o 
 -15   1  19       48.22       64.53      6.76 o 
 -14   1  19        0.32       15.57      7.74 o 
 -13   1  19        9.02       29.13      5.29 o 
 -12   1  19      295.05      311.76     10.74 o 
 -11   1  19       21.70       23.89      4.53 o 
 -10   1  19      481.73      479.66     11.18 o 
  -9   1  19      854.79      853.42     14.30 o 
  -8   1  19        8.03        8.09      3.36 o 
  -7   1  19        4.02        4.26      2.66 o 
  -6   1  19     1301.24     1266.59     15.44 o 
  -5   1  19      368.18      351.48      8.59 o 
  -4   1  19      168.42      167.79      4.83 o 
  -3   1  19        8.35        6.33      2.03 o 
  -2   1  19       70.96       69.85      3.77 o 
  -1   1  19        9.25       16.76      2.75 o 
   0   1  19       27.48       30.31      2.82 o 
   1   1  19        7.39        5.95      2.21 o 
   2   1  19      720.07      677.74     12.29 o 
   3   1  19       33.03       29.92      4.38 o 
   4   1  19       23.50       16.77      4.34 o 
   5   1  19       32.16       24.88      4.80 o 
   6   1  19        6.73       16.35      4.49 o 
   7   1  19      104.31      116.69      8.27 o 
   8   1  19        8.42       15.45      5.33 o 
   9   1  19       17.67       46.04     10.78 o 
  10   1  19      208.25      195.45     17.43 o 
  11   1  19       62.15       76.35     10.80 o 
 -15   2  19       48.79       64.58      8.13 o 
 -14   2  19       63.88       46.92      7.27 o 
 -13   2  19       49.38       46.69      7.17 o 
 -12   2  19      111.17      129.12      8.95 o 
 -11   2  19        6.92        5.95      5.14 o 
 -10   2  19       72.31       80.06      8.12 o 
  -9   2  19       77.93       72.64      7.28 o 
  -8   2  19       64.24       78.89      7.31 o 
  -7   2  19       81.02       89.25      5.82 o 
  -6   2  19      263.38      243.09      7.03 o 
  -5   2  19       81.92       78.76      4.84 o 
  -4   2  19        8.62        5.66      2.39 o 
  -3   2  19       39.69       40.79      3.26 o 
  -2   2  19       14.00       15.46      2.36 o 
  -1   2  19      178.99      176.10      6.71 o 
   0   2  19      234.96      213.50      7.19 o 
   1   2  19     1050.60      947.59     13.80 o 
   2   2  19       13.45       13.26      3.46 o 
   3   2  19       60.47       52.09      5.71 o 
   4   2  19      819.72      777.15     16.66 o 
   5   2  19        8.24       21.06      4.70 o 
   6   2  19      243.36      214.13      9.95 o 
   7   2  19        7.05       13.15      5.99 o 
   8   2  19        9.13       15.46      6.36 o 
   9   2  19        1.04        2.77      6.44 o 
  10   2  19       97.92      107.91     23.76 o 
  11   2  19       13.54        9.70     12.84 o 
 -14   3  19        6.19       12.31      6.27 o 
 -13   3  19        0.02        3.77      5.58 o 
 -12   3  19       39.35       25.68      6.52 o 
 -11   3  19        0.50        2.57      5.01 o 
 -10   3  19       68.44       63.30      7.53 o 
  -9   3  19       65.68       63.46      6.99 o 
  -8   3  19      145.22      124.71      8.06 o 
  -7   3  19      301.03      280.50      9.47 o 
  -6   3  19        3.80       11.31      4.15 o 
  -5   3  19       53.15       48.84      6.04 o 
  -4   3  19       89.30       86.53      7.27 o 
  -3   3  19       15.12       26.37      4.01 o 
  -2   3  19       68.35       80.76      8.42 o 
  -1   3  19        7.82       24.35      5.72 o 
   0   3  19      101.79       96.44      9.52 o 
   1   3  19       79.12       70.29     13.86 o 
   2   3  19      184.26      221.66     18.63 o 
   3   3  19      613.90      589.49     26.01 o 
   4   3  19        6.83       16.13      7.00 o 
   5   3  19      137.20      140.95      9.18 o 
   6   3  19       68.92       69.19      8.97 o 
   7   3  19       90.47       89.10     15.43 o 
   8   3  19      239.84      229.38     13.79 o 
   9   3  19        2.18        6.68      6.67 o 
  10   3  19       10.63        3.33     11.00 o 
 -13   4  19       27.53       31.99      9.46 o 
 -12   4  19        1.52        0.36      6.50 o 
 -11   4  19        1.84       -5.85      6.83 o 
 -10   4  19      126.28      130.72     13.12 o 
  -9   4  19       21.08        4.70      5.85 o 
  -8   4  19        1.81        0.49      5.55 o 
  -7   4  19       15.22        7.32      5.65 o 
  -6   4  19      152.60      151.17     12.30 o 
  -5   4  19       81.05       97.74      9.81 o 
  -4   4  19      174.23      153.05     15.73 o 
  -3   4  19      122.70      115.66     11.27 o 
  -2   4  19      722.01      617.57     24.28 o 
  -1   4  19       15.00       17.48      6.77 o 
   0   4  19      275.28      275.19     16.78 o 
   1   4  19     1264.47     1131.32     39.16 o 
   2   4  19      530.62      484.96     22.54 o 
   3   4  19      123.68      136.74     21.21 o 
   4   4  19      415.77      358.78     35.44 o 
   5   4  19      502.66      439.29     31.60 o 
   6   4  19      111.31      126.71     22.46 o 
   7   4  19        3.86        7.00     10.88 o 
   8   4  19       13.52       12.80     13.00 o 
   9   4  19      138.59       99.91     23.34 o 
 -12   5  19       20.89       31.32     11.19 o 
 -11   5  19       39.46       40.38     14.11 o 
 -10   5  19        2.92       -6.59      6.59 o 
  -9   5  19        0.28       -5.91      6.67 o 
  -8   5  19        8.44       11.50      6.78 o 
  -7   5  19       57.20       58.02      9.66 o 
  -6   5  19        0.98       -0.62      8.60 o 
  -5   5  19       14.52       15.43      9.53 o 
  -4   5  19       67.34       53.87     11.84 o 
  -3   5  19      474.63      419.04     18.09 o 
  -2   5  19      109.94       99.77     11.40 o 
  -1   5  19       74.93       77.12     12.28 o 
   0   5  19      100.08       84.70     13.31 o 
   1   5  19        5.35        1.55      5.74 o 
   2   5  19      100.29      106.22     14.43 o 
   3   5  19       31.03       53.70     11.56 o 
   4   5  19       24.71       29.52     13.49 o 
   5   5  19      106.36       98.94     21.47 o 
   6   5  19       21.00        9.18     11.23 o 
   7   5  19      266.27      316.77     31.16 o 
   8   5  19       41.34       41.42     17.00 o 
 -10   6  19       90.05       91.24     21.18 o 
  -9   6  19       23.60       38.10     13.78 o 
  -8   6  19        2.13        1.25     10.46 o 
  -7   6  19        0.03        6.86     11.07 o 
  -6   6  19        6.65        3.58      9.40 o 
  -5   6  19        3.43       -8.58      8.58 o 
  -4   6  19       46.23       33.64     11.32 o 
  -3   6  19       46.21       33.45     13.64 o 
  -2   6  19       84.31       81.40     11.46 o 
  -1   6  19      170.38      164.61     15.35 o 
   0   6  19       10.76        8.23      8.17 o 
   1   6  19        7.12       -1.81      6.62 o 
   2   6  19       23.64       24.24     22.26 o 
   3   6  19       67.20       77.23     13.95 o 
   4   6  19        0.22       -0.61      9.49 o 
   5   6  19        0.13        2.56     12.79 o 
   6   6  19        5.41        2.63     12.34 o 
  -6   7  19      133.82      116.04     26.46 o 
  -5   7  19      120.82      103.21     22.61 o 
  -4   7  19      113.43      112.28     45.15 o 
  -3   7  19       43.33       51.53     11.21 o 
  -2   7  19       76.82       96.49     13.86 o 
  -1   7  19        4.08        8.42      7.55 o 
   0   7  19        4.92        6.19      7.74 o 
   1   7  19        0.59       -2.84      8.26 o 
   2   7  19       70.74       78.11     15.77 o 
 -15   0  20       47.58       68.03     21.72 o 
 -14   0  20       23.49       25.94      7.03 o 
 -13   0  20       26.29       38.09      7.54 o 
 -12   0  20       32.70       33.16      7.38 o 
 -11   0  20      502.43      504.96     17.08 o 
 -10   0  20      395.12      382.03     14.34 o 
  -9   0  20       49.59       41.01      6.73 o 
  -8   0  20       85.44       85.83      8.55 o 
  -7   0  20       99.29      106.73      8.68 o 
  -6   0  20       35.47       36.77      5.84 o 
  -5   0  20      156.32      184.19      8.71 o 
  -4   0  20      409.35      375.28     12.00 o 
  -3   0  20     2589.00     2416.86     31.93 o 
  -2   0  20       21.85       35.76      5.29 o 
  -1   0  20       38.61       42.55      5.41 o 
   0   0  20      958.92      945.11     18.62 o 
   1   0  20       54.90       54.02      4.97 o 
   2   0  20       31.84       24.41      3.92 o 
   3   0  20       10.18        8.04      3.05 o 
   4   0  20      430.12      407.00     17.28 o 
   5   0  20      278.76      297.49     15.73 o 
   6   0  20        2.84        1.99      7.08 o 
   7   0  20       12.45       23.86      7.90 o 
   8   0  20      195.06      181.22     24.60 o 
   9   0  20        0.00       16.77     31.01 o 
  10   0  20       15.54       -2.97     20.17 o 
  11   0  20       94.23       36.12     16.07 o 
 -15   1  20      203.92      198.98     12.93 o 
 -14   1  20      130.12      139.61     17.69 o 
 -13   1  20       14.18       15.63      6.30 o 
 -12   1  20       30.04       28.26      8.81 o 
 -11   1  20       25.47       32.32      5.41 o 
 -10   1  20        7.33       15.10      4.20 o 
  -9   1  20      236.66      237.69      7.87 o 
  -8   1  20       14.56       22.26      3.56 o 
  -7   1  20       45.03       52.60      4.30 o 
  -6   1  20        1.00        2.81      2.62 o 
  -5   1  20       22.36       36.90      3.52 o 
  -4   1  20       25.16       22.19      2.76 o 
  -3   1  20        0.94       -0.24      1.98 o 
  -2   1  20       72.87       96.51      4.25 o 
  -1   1  20      215.38      179.13      5.45 o 
   0   1  20       57.37       57.35      3.61 o 
   1   1  20     1185.30     1055.50     15.67 o 
   2   1  20       53.67       59.22      4.85 o 
   3   1  20       81.59       92.54      7.06 o 
   4   1  20      869.37      837.67     16.46 o 
   5   1  20      139.92      118.94      8.03 o 
   6   1  20       50.37       56.79      5.99 o 
   7   1  20      164.64      144.37     12.16 o 
   8   1  20      172.91      189.35     11.61 o 
   9   1  20      109.73      129.72     16.21 o 
  10   1  20        0.12       16.84      7.41 o 
  11   1  20       13.33       52.27      9.55 o 
 -15   2  20        7.80       16.58      5.64 o 
 -14   2  20        5.67        9.53      5.29 o 
 -13   2  20       30.50       34.67      6.63 o 
 -12   2  20        0.70        9.41      5.80 o 
 -11   2  20      253.83      259.79     14.08 o 
 -10   2  20      100.99      105.21      9.04 o 
  -9   2  20      109.96      104.02      8.58 o 
  -8   2  20      568.99      512.50     13.95 o 
  -7   2  20      615.46      604.70     11.71 o 
  -6   2  20     2223.49     2049.27     23.55 o 
  -5   2  20       35.56       34.70      3.76 o 
  -4   2  20      131.83      140.42      5.62 o 
  -3   2  20     2318.40     2150.04     21.97 o 
  -2   2  20      195.54      197.18      5.64 o 
  -1   2  20      441.41      375.16      9.29 o 
   0   2  20      217.63      198.82      7.19 o 
   1   2  20        6.92       12.66      3.24 o 
   2   2  20      489.29      441.87     10.22 o 
   3   2  20       10.83       10.37      3.63 o 
   4   2  20       48.89       30.83      4.34 o 
   5   2  20       18.30       21.92      4.76 o 
   6   2  20        6.00        1.74      4.15 o 
   7   2  20       94.74       89.63     10.12 o 
   8   2  20       69.68       44.50      8.59 o 
   9   2  20       17.24       26.35     10.40 o 
  10   2  20       13.01       13.84     16.16 o 
  11   2  20        3.31        4.38     16.72 o 
 -14   3  20       22.91       21.67      6.94 o 
 -13   3  20       28.62       19.38      8.82 o 
 -12   3  20        6.78       10.68      6.25 o 
 -11   3  20        1.22        9.44      7.43 o 
 -10   3  20       81.51       74.93      8.06 o 
  -9   3  20      110.69      104.83      8.30 o 
  -8   3  20       84.16       75.86      6.92 o 
  -7   3  20       55.72       62.28      6.12 o 
  -6   3  20      276.82      234.73     10.09 o 
  -5   3  20      319.28      297.52     10.99 o 
  -4   3  20        3.45        2.90      3.35 o 
  -3   3  20      281.33      268.62     11.12 o 
  -2   3  20     1201.91     1139.43     26.41 o 
  -1   3  20       57.30       73.49      8.56 o 
   0   3  20      107.84       97.66      9.62 o 
   1   3  20     2485.13     2328.24     49.25 o 
   2   3  20       25.78       38.80      8.07 o 
   3   3  20       87.80       86.36     20.00 o 
   4   3  20      330.41      333.25     17.91 o 
   5   3  20       61.61       57.31      7.43 o 
   6   3  20        5.16        5.18      5.43 o 
   7   3  20      135.09      123.51     11.45 o 
   8   3  20      188.27      168.65     13.33 o 
   9   3  20      126.22      143.62     12.56 o 
  10   3  20        0.83        4.62     11.12 o 
 -13   4  20        0.12        8.14      7.44 o 
 -12   4  20        6.48        4.71      6.75 o 
 -11   4  20       34.17       36.87      9.26 o 
 -10   4  20       21.49       31.18      9.09 o 
  -9   4  20        8.47        2.33      7.05 o 
  -8   4  20      322.85      252.73     14.76 o 
  -7   4  20       68.54       60.39      9.05 o 
  -6   4  20       54.76       54.14      8.21 o 
  -5   4  20        2.01        4.02      7.60 o 
  -4   4  20       64.77       45.80     17.59 o 
  -3   4  20      441.63      372.36     21.02 o 
  -2   4  20      229.85      262.49     17.36 o 
  -1   4  20      429.47      322.35     24.95 o 
   0   4  20      344.43      315.51     18.12 o 
   1   4  20        5.90       60.71     10.76 o 
   2   4  20      694.51      671.32     26.49 o 
   3   4  20      320.25      323.08     18.92 o 
   4   4  20      116.95      167.83     15.39 o 
   5   4  20        1.72       -7.05      7.05 o 
   6   4  20       88.56      102.01     20.35 o 
   7   4  20      141.82      124.62     22.78 o 
   8   4  20        6.61        5.41     11.73 o 
   9   4  20       11.78       13.93     14.98 o 
 -12   5  20        0.79       11.09      9.34 o 
 -11   5  20       11.82       17.31      8.29 o 
 -10   5  20        8.86        2.71      8.41 o 
  -9   5  20        0.13        3.71      6.95 o 
  -8   5  20       48.76       46.69     10.23 o 
  -7   5  20       70.05       20.14     10.50 o 
  -6   5  20       90.71       75.96     14.30 o 
  -5   5  20       34.26       21.51     10.49 o 
  -4   5  20        8.77        5.61     19.63 o 
  -3   5  20      168.49      171.86     14.67 o 
  -2   5  20        0.74        2.86      5.57 o 
  -1   5  20       26.46       30.34      9.12 o 
   0   5  20      100.35       78.00     12.90 o 
   1   5  20       22.17       23.05      8.76 o 
   2   5  20      137.72      142.72     16.50 o 
   3   5  20       52.41       67.20     19.58 o 
   4   5  20      291.17      338.34     29.84 o 
   5   5  20      215.33      246.49     31.73 o 
   6   5  20       11.38       17.98     13.80 o 
   7   5  20      302.21      306.41     31.16 o 
   8   5  20      159.36      196.24     31.12 o 
 -10   6  20        0.13       20.97     16.65 o 
  -9   6  20       28.78       19.02     12.48 o 
  -8   6  20       21.34       23.58     12.46 o 
  -7   6  20      198.04      156.62     25.74 o 
  -6   6  20        0.93        4.73     10.73 o 
  -5   6  20       79.68       79.15     16.67 o 
  -4   6  20       90.06      103.98     16.25 o 
  -3   6  20      138.84      120.28     13.91 o 
  -2   6  20       17.94       16.54      8.23 o 
  -1   6  20        0.12       -4.88      5.64 o 
   0   6  20        0.05       -0.10      5.86 o 
   1   6  20       21.33       20.08      9.40 o 
   2   6  20        2.56        6.89      8.17 o 
   3   6  20       27.95       35.91     11.07 o 
   4   6  20        6.73       10.71      9.53 o 
   5   6  20       55.88       80.40     15.47 o 
  -6   7  20       30.81       24.07     17.26 o 
  -5   7  20       50.76       47.07     20.72 o 
  -4   7  20       26.11       23.40     12.83 o 
  -3   7  20       54.09       66.80     12.16 o 
  -2   7  20        1.60        4.77      7.97 o 
  -1   7  20        0.84       -0.81      7.15 o 
   0   7  20       11.02       16.91     13.09 o 
   1   7  20        0.42       -7.01      8.31 o 
   2   7  20      102.15      114.08     19.32 o 
 -15   1  21        9.85       42.54      7.67 o 
 -14   1  21        3.11       10.75      5.40 o 
 -13   1  21        0.50       16.77      5.10 o 
 -12   1  21        0.11       13.52      5.47 o 
 -11   1  21        4.43        3.84      4.67 o 
 -10   1  21       69.83       68.00      6.54 o 
  -9   1  21       22.26       36.36      5.31 o 
  -8   1  21       46.47       33.44      4.49 o 
  -7   1  21      282.17      283.20      8.82 o 
  -6   1  21      191.75      187.59      6.22 o 
  -5   1  21      143.98      158.57      5.49 o 
  -4   1  21      231.94      216.75      5.51 o 
  -3   1  21        2.03        2.41      2.19 o 
  -2   1  21       63.71       64.84      4.03 o 
  -1   1  21      154.23      146.24      5.04 o 
   0   1  21     1845.44     1690.14     22.60 o 
   1   1  21        0.19        4.59      2.38 o 
   2   1  21        0.92        3.44      2.57 o 
   3   1  21     1373.61     1338.30     21.39 o 
   4   1  21      198.21      184.36      8.60 o 
   5   1  21      152.31      157.57      8.03 o 
   6   1  21      232.00      222.63     11.51 o 
   7   1  21      165.33      154.37     14.83 o 
   8   1  21       24.55       39.49      8.18 o 
   9   1  21       81.85      134.06     14.83 o 
  10   1  21       18.30       34.23      9.79 o 
  11   1  21       16.02       61.16     10.01 o 
 -15   2  21       13.18       23.87      6.93 o 
 -14   2  21       17.21       14.95      6.65 o 
 -13   2  21        4.12       10.21      5.62 o 
 -12   2  21        4.26        5.40      5.19 o 
 -11   2  21      189.14      198.97     12.53 o 
 -10   2  21       75.26       69.53      7.68 o 
  -9   2  21       71.82       64.33      7.32 o 
  -8   2  21        6.81       16.16      4.70 o 
  -7   2  21     1061.66      995.43     15.54 o 
  -6   2  21        0.02       17.21      3.66 o 
  -5   2  21       16.11       16.69      3.55 o 
  -4   2  21      190.57      168.65      5.96 o 
  -3   2  21        0.01       33.50      3.49 o 
  -2   2  21       92.01       84.56      5.48 o 
  -1   2  21      124.59      114.95      6.49 o 
   0   2  21     1405.50     1283.34     19.09 o 
   1   2  21       35.72       27.77      4.05 o 
   2   2  21       25.61       20.62      3.79 o 
   3   2  21        8.27       20.31      5.02 o 
   4   2  21        9.19       10.70      3.07 o 
   5   2  21      168.56      165.94      8.92 o 
   6   2  21      151.39      162.22     10.06 o 
   7   2  21        7.48       -0.42      5.47 o 
   8   2  21       21.36       16.47      6.89 o 
   9   2  21      298.70      298.67     20.34 o 
  10   2  21      211.24      200.28     17.91 o 
 -14   3  21        3.76       10.82      6.29 o 
 -13   3  21       16.72       14.40      6.39 o 
 -12   3  21       47.22       53.33      7.87 o 
 -11   3  21       47.55       42.99      7.13 o 
 -10   3  21       30.97       38.56      6.66 o 
  -9   3  21        4.37       14.11      4.83 o 
  -8   3  21        6.42       15.33      4.99 o 
  -7   3  21      105.35      101.98      7.31 o 
  -6   3  21       75.78       55.13      5.04 o 
  -5   3  21        5.82       14.21      4.42 o 
  -4   3  21       46.61       51.96      5.81 o 
  -3   3  21      311.65      256.23     11.07 o 
  -2   3  21      197.35      220.92     11.86 o 
  -1   3  21       62.82       83.49      9.28 o 
   0   3  21     1178.44     1068.79     26.41 o 
   1   3  21        4.17       21.39      7.03 o 
   2   3  21      120.37      129.96     11.13 o 
   3   3  21      707.43      655.72     17.24 o 
   4   3  21        1.10       12.41     10.62 o 
   5   3  21      142.30      145.71     10.23 o 
   6   3  21        6.18       10.87      5.91 o 
   7   3  21       20.23       28.45      7.90 o 
   8   3  21       11.98       10.95      7.16 o 
   9   3  21       41.29       42.10     17.00 o 
  10   3  21       91.14       72.92     20.34 o 
 -13   4  21       87.93       79.12     12.38 o 
 -12   4  21       32.32       36.27      9.55 o 
 -11   4  21       69.37       60.97     10.66 o 
 -10   4  21      625.27      589.77     22.24 o 
  -9   4  21        0.72       -0.78      5.83 o 
  -8   4  21        5.48       11.09      6.29 o 
  -7   4  21      130.30      131.39     12.23 o 
  -6   4  21        4.45        5.63      5.63 o 
  -5   4  21        6.15        8.88     10.73 o 
  -4   4  21       70.25       40.85     18.90 o 
  -3   4  21      235.04      239.27     13.31 o 
  -2   4  21        0.00        2.55      7.13 o 
  -1   4  21       89.81       87.77     12.45 o 
   0   4  21       19.08       16.87     12.17 o 
   1   4  21      135.78      142.11     15.39 o 
   2   4  21       48.05       46.23      9.89 o 
   3   4  21      205.93      211.58     14.56 o 
   4   4  21      250.76      263.49     39.68 o 
   5   4  21       26.44       14.29     10.76 o 
   6   4  21       38.54       58.19     17.44 o 
   7   4  21       83.91       87.62     19.85 o 
   8   4  21       15.83        7.62     11.22 o 
   9   4  21        3.61       -5.00     11.67 o 
 -12   5  21       26.82       22.72     10.20 o 
 -11   5  21       10.45        3.00      7.75 o 
 -10   5  21       12.91       12.65      8.40 o 
  -9   5  21        6.98        4.11      8.92 o 
  -8   5  21       12.50       23.27     11.50 o 
  -7   5  21       72.52       58.85     19.94 o 
  -6   5  21       61.02       62.10     13.01 o 
  -5   5  21       17.68       18.70     10.01 o 
  -4   5  21      549.48      440.49     23.74 o 
  -3   5  21      394.04      372.03     17.54 o 
  -2   5  21       24.35       24.06      7.26 o 
  -1   5  21      403.17      335.59     54.80 o 
   0   5  21        3.86       -1.58      6.02 o 
   1   5  21      102.42       89.64     13.97 o 
   2   5  21       35.64       29.33      9.44 o 
   3   5  21       27.85       49.53     10.94 o 
   4   5  21      158.59      152.50     17.96 o 
   5   5  21        0.01       10.69     11.92 o 
   6   5  21       66.48       50.73     17.57 o 
   7   5  21      137.53      154.76     27.50 o 
  -9   6  21        3.29        3.72     10.59 o 
  -8   6  21        1.72        5.21     10.97 o 
  -7   6  21      287.60      265.19     55.37 o 
  -6   6  21      166.01      150.50     19.63 o 
  -5   6  21       31.24       29.71     12.30 o 
  -4   6  21      298.76      297.24     23.58 o 
  -3   6  21        6.60        4.07      6.95 o 
  -2   6  21      127.11      139.71     18.42 o 
  -1   6  21        0.67        6.38      7.01 o 
   0   6  21        0.73        0.18      7.95 o 
   1   6  21       17.57       24.92      9.92 o 
   2   6  21        0.54       12.39      9.07 o 
   3   6  21        6.70        6.43      9.28 o 
   4   6  21       89.12       84.23     15.05 o 
   5   6  21      114.27      168.24     30.26 o 
  -5   7  21       31.91       60.56     22.11 o 
  -4   7  21        5.77       -1.73     15.32 o 
  -3   7  21       13.01       -2.50      9.50 o 
  -2   7  21        2.66        1.63      9.07 o 
  -1   7  21       65.56       73.53     18.32 o 
   0   7  21       28.75       30.90     11.99 o 
   1   7  21        0.04       -0.94      8.77 o 
 -15   0  22      160.23      153.35     21.88 o 
 -14   0  22       24.25        8.60      8.31 o 
 -13   0  22        8.16       12.68      7.58 o 
 -12   0  22      264.91      296.65     13.93 o 
 -11   0  22      148.82      136.30     11.10 o 
 -10   0  22       20.27       10.18      5.77 o 
  -9   0  22       96.15      103.38     16.81 o 
  -8   0  22       22.39       23.24      6.07 o 
  -7   0  22       73.83       79.79      7.92 o 
  -6   0  22       61.56       81.67      7.72 o 
  -5   0  22      323.85      291.81     11.74 o 
  -4   0  22      791.48      773.70     16.07 o 
  -3   0  22        9.60        5.30      3.71 o 
  -2   0  22       10.14       14.20      4.58 o 
  -1   0  22     1873.56     1682.09     27.60 o 
   0   0  22        1.72        2.97      4.01 o 
   1   0  22       95.86      100.45      6.62 o 
   2   0  22     1530.08     1535.27     24.59 o 
   3   0  22      840.66      762.25     23.67 o 
   4   0  22     1207.81     1108.01     43.75 o 
   5   0  22       55.44       57.31      9.64 o 
   6   0  22     1433.06     1326.95     35.16 o 
   7   0  22       41.15       47.22     18.02 o 
   8   0  22       55.00       56.10     11.29 o 
   9   0  22        8.38       29.51     13.41 o 
  10   0  22       15.49       12.90     25.83 o 
  11   0  22        1.91       -7.24     16.92 o 
 -15   1  22        9.63       12.63      6.42 o 
 -14   1  22        7.99       22.16      5.94 o 
 -13   1  22      111.44      117.89     10.56 o 
 -12   1  22      181.60      177.66     10.04 o 
 -11   1  22      126.31      114.39      8.27 o 
 -10   1  22      213.91      226.14      9.81 o 
  -9   1  22        0.26       -3.37      3.69 o 
  -8   1  22      215.12      203.94      7.44 o 
  -7   1  22      142.16      149.05      7.61 o 
  -6   1  22      199.13      194.58      7.46 o 
  -5   1  22       22.82       24.07      4.16 o 
  -4   1  22       18.05       15.91      3.41 o 
  -3   1  22      111.77      112.11      5.90 o 
  -2   1  22      428.14      362.46      9.26 o 
  -1   1  22      343.78      292.11      7.41 o 
   0   1  22       70.35       95.57      5.82 o 
   1   1  22       10.36        5.09      2.70 o 
   2   1  22        0.12        0.46      2.22 o 
   3   1  22       49.87       51.89      4.89 o 
   4   1  22      269.36      259.04     10.17 o 
   5   1  22      103.87       99.11      8.55 o 
   6   1  22      176.23      182.01     11.12 o 
   7   1  22      209.86      207.56     12.34 o 
   8   1  22       15.59       25.76      7.59 o 
   9   1  22      133.47      191.53     16.55 o 
  10   1  22       72.56       89.93     17.42 o 
 -15   2  22       52.79       64.30     16.24 o 
 -14   2  22        0.80        2.18      5.99 o 
 -13   2  22       19.09       24.15      6.43 o 
 -12   2  22      118.33      111.45      9.71 o 
 -11   2  22      281.17      287.00     12.28 o 
 -10   2  22       65.54       61.11      7.28 o 
  -9   2  22       97.11       77.07      7.75 o 
  -8   2  22      280.60      238.46      9.90 o 
  -7   2  22       10.71       20.93      3.93 o 
  -6   2  22       16.20       17.44      3.67 o 
  -5   2  22        3.56        3.75      3.10 o 
  -4   2  22      727.10      689.49     12.03 o 
  -3   2  22     1271.84     1169.38     15.17 o 
  -2   2  22      625.13      603.36     12.41 o 
  -1   2  22     1972.19     1788.02     23.73 o 
   0   2  22     2000.22     1855.66     25.53 o 
   1   2  22      423.02      421.73     10.08 o 
   2   2  22      799.65      771.49     14.03 o 
   3   2  22       98.78       89.62      6.30 o 
   4   2  22       14.04       13.28      3.30 o 
   5   2  22      135.37      124.05      8.85 o 
   6   2  22      248.12      275.67     12.12 o 
   7   2  22       11.10        4.94      5.78 o 
   8   2  22      164.54      167.88     17.68 o 
   9   2  22      298.53      309.17     23.71 o 
  10   2  22        2.36       16.91      9.83 o 
 -14   3  22      125.18      108.55     10.45 o 
 -13   3  22        9.53       20.43      6.77 o 
 -12   3  22      142.39      142.52     10.90 o 
 -11   3  22        0.03        1.21      5.11 o 
 -10   3  22       13.53        8.63      5.20 o 
  -9   3  22      193.72      203.28     11.99 o 
  -8   3  22      982.09      897.75     19.49 o 
  -7   3  22      331.98      281.59     10.32 o 
  -6   3  22      155.44      119.40      6.73 o 
  -5   3  22      704.03      645.60     12.92 o 
  -4   3  22     1901.71     1773.39     35.37 o 
  -3   3  22      299.28      253.06     13.31 o 
  -2   3  22      306.23      264.03     13.14 o 
  -1   3  22      403.54      348.25     14.97 o 
   0   3  22     1370.14     1224.78     28.84 o 
   1   3  22      441.26      387.85     15.91 o 
   2   3  22        0.01       -3.13      3.13 o 
   3   3  22       13.47       21.65      4.82 o 
   4   3  22      182.82      171.44     26.43 o 
   5   3  22        0.73       -1.10      4.53 o 
   6   3  22       11.10       11.07      6.50 o 
   7   3  22       28.75       26.02      7.32 o 
   8   3  22        1.90        3.63      6.63 o 
   9   3  22        1.80       -0.05     10.72 o 
 -13   4  22       37.45       46.50     10.58 o 
 -12   4  22        0.69       10.38      7.92 o 
 -11   4  22        3.90        8.76      7.10 o 
 -10   4  22       20.32       38.92      8.91 o 
  -9   4  22       19.77       23.90      8.06 o 
  -8   4  22       41.56       38.56     11.86 o 
  -7   4  22        9.54        4.78      5.55 o 
  -6   4  22      116.91       92.88     14.31 o 
  -5   4  22       35.06       28.75     11.19 o 
  -4   4  22      537.23      455.29     22.39 o 
  -3   4  22        6.78        1.13      5.26 o 
  -2   4  22       15.43       13.16      7.41 o 
  -1   4  22      229.39      242.64     16.52 o 
   0   4  22      117.57      113.99     14.25 o 
   1   4  22      317.59      300.24     19.06 o 
   2   4  22       18.28       19.21     15.93 o 
   3   4  22      134.41      135.71     12.57 o 
   4   4  22      136.65      147.68     16.14 o 
   5   4  22      100.87       96.57     20.11 o 
   6   4  22       50.58       41.45     15.19 o 
   7   4  22        1.59       -4.12      9.33 o 
   8   4  22       34.41       34.92     15.10 o 
 -11   5  22        0.07       -2.94      9.98 o 
 -10   5  22      330.82      292.62     20.82 o 
  -9   5  22       28.58       42.10      9.50 o 
  -8   5  22       44.29       61.32     13.85 o 
  -7   5  22       32.18       20.01     10.46 o 
  -6   5  22      201.58      190.45     29.57 o 
  -5   5  22       53.74       45.84     12.24 o 
  -4   5  22        9.64        9.84      8.61 o 
  -3   5  22      107.21      127.43     13.09 o 
  -2   5  22        0.68       -1.17      6.28 o 
  -1   5  22        1.66        6.08      6.75 o 
   0   5  22      124.95      144.64     26.09 o 
   1   5  22       27.31       40.38     10.62 o 
   2   5  22        5.05       11.53      8.94 o 
   3   5  22       39.16       49.76     14.72 o 
   4   5  22       76.58       80.68     14.33 o 
   5   5  22       51.13       48.40     17.91 o 
   6   5  22      163.97      120.11     23.67 o 
   7   5  22        4.90        5.96     12.77 o 
  -9   6  22       36.89        7.52     16.14 o 
  -8   6  22       70.13       70.08     15.97 o 
  -7   6  22        0.25      -12.17     12.17 o 
  -6   6  22       35.38       36.17     12.59 o 
  -5   6  22       72.39       50.36     13.46 o 
  -4   6  22      217.06      230.60     22.60 o 
  -3   6  22        7.44        7.35      7.50 o 
  -2   6  22        8.92        7.52      6.94 o 
  -1   6  22       25.75       10.91      7.58 o 
   0   6  22       11.79        5.59      9.19 o 
   1   6  22       13.00       22.79      9.96 o 
   2   6  22      132.14      112.83     20.96 o 
   3   6  22       37.79       28.71     11.27 o 
   4   6  22       19.84       20.72     10.00 o 
   5   6  22      142.05      146.93     28.43 o 
  -4   7  22       19.56       19.84     18.21 o 
  -3   7  22       84.77       83.89     16.53 o 
  -2   7  22        7.67        8.90     10.21 o 
  -1   7  22       17.19       21.57     11.51 o 
   0   7  22       25.20       30.74     11.98 o 
 -15   1  23        1.18        9.10      4.77 o 
 -14   1  23       15.59       16.28      6.88 o 
 -13   1  23        0.02        2.06      6.07 o 
 -12   1  23      156.09      167.12     10.01 o 
 -11   1  23       32.71       45.60      6.97 o 
 -10   1  23      199.49      192.91      9.43 o 
  -9   1  23      827.82      826.83     16.10 o 
  -8   1  23        8.47       12.64      3.89 o 
  -7   1  23      304.43      284.90      9.11 o 
  -6   1  23      659.18      617.03     12.49 o 
  -5   1  23       25.57       25.59      4.03 o 
  -4   1  23      215.31      217.25      7.00 o 
  -3   1  23       18.22       17.63      3.51 o 
  -2   1  23      947.58      829.34     14.96 o 
  -1   1  23      129.66      128.91      7.15 o 
   0   1  23      140.86      121.15      7.31 o 
   1   1  23      216.48      200.83      7.69 o 
   2   1  23        5.59       -2.76      2.76 o 
   3   1  23     1249.27     1059.12     17.14 o 
   4   1  23       15.92       29.96      5.02 o 
   5   1  23      153.19      164.23     11.24 o 
   6   1  23      384.41      338.75     13.98 o 
   7   1  23       33.69       27.79      6.76 o 
   8   1  23      259.52      224.91     14.01 o 
   9   1  23       66.54      124.13     14.67 o 
  10   1  23       17.30       25.70      9.08 o 
 -15   2  23       39.09       58.74     11.44 o 
 -14   2  23        1.06       14.24      5.88 o 
 -13   2  23       13.91       16.68      6.26 o 
 -12   2  23       37.16       43.10      6.96 o 
 -11   2  23       58.24       76.28     12.60 o 
 -10   2  23       63.82       58.97      7.37 o 
  -9   2  23        3.49       -0.01      4.33 o 
  -8   2  23      364.59      342.10     10.55 o 
  -7   2  23       79.80       58.67      5.09 o 
  -6   2  23      690.65      579.19     11.60 o 
  -5   2  23        0.19       -1.54      2.80 o 
  -4   2  23       71.35       71.06      5.12 o 
  -3   2  23      283.93      250.90      9.10 o 
  -2   2  23        6.98       11.74      3.86 o 
  -1   2  23      566.45      512.01     12.56 o 
   0   2  23      115.18      116.85      6.58 o 
   1   2  23       23.58       24.51      4.00 o 
   2   2  23      357.95      345.11      9.48 o 
   3   2  23     1154.13     1065.79     17.50 o 
   4   2  23       83.91       80.95      7.43 o 
   5   2  23       10.01       15.06      7.23 o 
   6   2  23      323.05      315.32     13.11 o 
   7   2  23      202.84      173.16     13.32 o 
   8   2  23       36.13       26.82     10.69 o 
   9   2  23        3.75        7.69      9.62 o 
  10   2  23       50.69       39.89     14.04 o 
 -14   3  23       48.30       52.56      8.39 o 
 -13   3  23        3.59        6.56      6.11 o 
 -12   3  23       62.83       64.61      8.61 o 
 -11   3  23      134.78      131.24     10.18 o 
 -10   3  23      142.56      135.48      9.96 o 
  -9   3  23        0.12        5.29      4.41 o 
  -8   3  23       13.87       10.29      4.91 o 
  -7   3  23       75.70       77.15     10.61 o 
  -6   3  23        1.83        3.56      5.31 o 
  -5   3  23       45.90       66.44      7.94 o 
  -4   3  23        0.03       17.05      5.37 o 
  -3   3  23       20.14       28.19      6.83 o 
  -2   3  23       40.71       53.67      9.69 o 
  -1   3  23       28.12       38.26      4.99 o 
   0   3  23       12.42        7.80      3.79 o 
   1   3  23      214.83      213.76     14.57 o 
   2   3  23       16.13       14.11      4.26 o 
   3   3  23        0.60       -2.86      3.71 o 
   4   3  23        4.17       20.62     19.63 o 
   5   3  23        0.65        6.50      5.17 o 
   6   3  23        2.47        4.12      6.04 o 
   7   3  23       16.25       17.51      7.53 o 
   8   3  23      108.69      100.62     11.92 o 
 -13   4  23       10.66        7.82      8.53 o 
 -12   4  23       68.03       57.19     10.92 o 
 -11   4  23      203.41      178.10     16.30 o 
 -10   4  23       53.31       54.56     10.13 o 
  -9   4  23      113.04      122.39     12.80 o 
  -8   4  23      615.84      610.44     21.54 o 
  -7   4  23       73.95       68.29     13.49 o 
  -6   4  23       57.90       45.37     11.83 o 
  -5   4  23      208.46      203.59     19.12 o 
  -4   4  23       12.11        7.49      7.62 o 
  -3   4  23        8.79        6.48      5.59 o 
  -2   4  23       13.61       14.53      7.45 o 
  -1   4  23      641.94      608.34     30.55 o 
   0   4  23       47.56       54.72     10.73 o 
   1   4  23       77.68       61.50     11.26 o 
   2   4  23      230.39      201.31     18.56 o 
   3   4  23       13.99        6.18      5.93 o 
   4   4  23        1.55       11.62      5.93 o 
   5   4  23       50.01       52.71     16.30 o 
   6   4  23       28.55       26.22     13.40 o 
   7   4  23        2.99        6.39     11.35 o 
   8   4  23       68.79      100.91     22.45 o 
 -11   5  23        3.22       12.73      8.37 o 
 -10   5  23       53.80       67.63     11.44 o 
  -9   5  23        0.95       13.89     11.39 o 
  -8   5  23        8.46        8.11     10.58 o 
  -7   5  23        0.33        4.21     10.08 o 
  -6   5  23        0.58        9.32     10.10 o 
  -5   5  23       28.78       29.75     11.27 o 
  -4   5  23      371.58      375.80     25.54 o 
  -3   5  23       61.92       43.31      9.32 o 
  -2   5  23        5.56        8.45      6.59 o 
  -1   5  23       16.73        9.51      7.75 o 
   0   5  23        0.11       -1.17      6.94 o 
   1   5  23        0.58        4.21      6.63 o 
   2   5  23       57.85       54.69     11.95 o 
   3   5  23        6.62        6.44      7.96 o 
   4   5  23       50.54       56.37     12.52 o 
   5   5  23        0.36        0.00      8.57 o 
   6   5  23       63.49       42.76     16.53 o 
  -9   6  23       11.61       18.38     17.44 o 
  -8   6  23       52.30       43.34     14.61 o 
  -7   6  23       17.25        5.73     16.52 o 
  -6   6  23       55.15       21.63     17.13 o 
  -5   6  23        1.79        5.37     10.23 o 
  -4   6  23      171.71      156.53     23.68 o 
  -3   6  23        3.61       10.01      7.64 o 
  -2   6  23       84.76      101.99     13.36 o 
  -1   6  23       54.92       54.87     14.95 o 
   0   6  23       18.73        6.77      9.14 o 
   1   6  23       49.14       79.75     14.59 o 
   2   6  23       21.07       13.83      9.87 o 
   3   6  23      149.33      157.34     25.22 o 
   4   6  23       93.70       85.85     20.39 o 
  -3   7  23        7.93        2.73     16.30 o 
  -2   7  23       21.16       23.41     11.66 o 
 -15   0  24      197.26      209.17     17.79 o 
 -14   0  24      119.13      122.15     14.71 o 
 -13   0  24        5.67        0.47      7.05 o 
 -12   0  24      508.18      491.96     22.01 o 
 -11   0  24       62.31       84.21     11.66 o 
 -10   0  24      117.55      118.80     13.22 o 
  -9   0  24      146.92      152.96     15.42 o 
  -8   0  24        2.58       -5.24      5.24 o 
  -7   0  24       97.35      138.81      9.91 o 
  -6   0  24      324.99      300.60     13.06 o 
  -5   0  24      263.66      241.51      9.98 o 
  -4   0  24      317.93      319.98     10.87 o 
  -3   0  24      522.29      485.21     12.00 o 
  -2   0  24     1887.56     1593.10     27.75 o 
  -1   0  24      206.56      219.91     10.41 o 
   0   0  24       66.74       73.81      7.47 o 
   1   0  24      305.34      292.83     19.88 o 
   2   0  24      795.93      669.65     22.91 o 
   3   0  24       46.60       28.23      7.44 o 
   4   0  24        1.37        9.03      6.28 o 
   5   0  24     1236.99     1166.98     32.86 o 
   6   0  24      337.40      336.56     30.64 o 
   7   0  24      313.56      323.81     25.89 o 
   8   0  24      149.70      134.76     15.93 o 
   9   0  24     1688.87     1787.63     58.43 o 
  10   0  24       43.87       22.15     13.20 o 
 -15   1  24       13.95       19.89      5.76 o 
 -14   1  24        0.13       15.46      6.14 o 
 -13   1  24      182.99      193.55     12.61 o 
 -12   1  24       32.25       41.05      9.36 o 
 -11   1  24       16.89       22.06      5.23 o 
 -10   1  24      131.98      156.84      9.52 o 
  -9   1  24       82.43       86.36      9.56 o 
  -8   1  24       56.57       49.31      5.55 o 
  -7   1  24      171.49      185.64      8.20 o 
  -6   1  24      380.65      335.99      9.62 o 
  -5   1  24      667.97      650.17     11.88 o 
  -4   1  24      704.35      636.69     11.98 o 
  -3   1  24      269.85      259.05      7.83 o 
  -2   1  24     1713.82     1553.26     20.26 o 
  -1   1  24      506.98      425.22     15.48 o 
   0   1  24      707.70      639.18     13.57 o 
   1   1  24      276.22      278.29      8.60 o 
   2   1  24      202.19      189.66      7.88 o 
   3   1  24      551.29      523.27     11.92 o 
   4   1  24       74.94       69.35      7.58 o 
   5   1  24        3.39        8.81      5.33 o 
   6   1  24      151.84      161.36      9.96 o 
   7   1  24       12.65       14.01      8.49 o 
   8   1  24       12.52       22.42     10.93 o 
   9   1  24        5.44       25.17      8.37 o 
  10   1  24        0.14       19.50      7.78 o 
 -15   2  24       76.72      121.12     24.46 o 
 -14   2  24        9.53       10.26      5.52 o 
 -13   2  24       13.84       23.51      6.19 o 
 -12   2  24        3.03       19.47      6.03 o 
 -11   2  24        6.20        5.46      5.01 o 
 -10   2  24       22.12       25.72      6.17 o 
  -9   2  24      215.20      173.94     10.61 o 
  -8   2  24       46.87       56.82      6.07 o 
  -7   2  24      103.83       91.35      6.24 o 
  -6   2  24      834.87      698.21     12.94 o 
  -5   2  24       57.36       63.36      5.23 o 
  -4   2  24      185.92      163.54      6.74 o 
  -3   2  24     1707.78     1523.15     23.65 o 
  -2   2  24      435.60      377.37     12.58 o 
  -1   2  24       31.84       37.19      5.10 o 
   0   2  24      427.06      358.58      9.52 o 
   1   2  24       14.87       13.60      3.37 o 
   2   2  24       23.84       23.45      4.09 o 
   3   2  24       14.50       20.04      3.96 o 
   4   2  24       45.23       59.89      5.62 o 
   5   2  24        0.50        2.37      4.54 o 
   6   2  24       22.58       24.57      5.91 o 
   7   2  24       49.03       53.98     21.46 o 
   8   2  24        2.66       11.19      9.38 o 
   9   2  24        1.28        6.93      9.65 o 
 -14   3  24       20.97       20.07      8.55 o 
 -13   3  24       72.23       71.12      8.99 o 
 -12   3  24      228.24      231.98     13.33 o 
 -11   3  24        5.09       19.42      6.13 o 
 -10   3  24       12.50       14.40      5.40 o 
  -9   3  24        6.19        9.74      4.83 o 
  -8   3  24        1.52        2.54      4.44 o 
  -7   3  24        3.46        4.72      4.24 o 
  -6   3  24      583.14      481.93     13.27 o 
  -5   3  24     1464.21     1430.03     25.14 o 
  -4   3  24       35.69       28.13      5.14 o 
  -3   3  24        1.49        2.04      3.83 o 
  -2   3  24     1168.92     1143.33     21.54 o 
  -1   3  24      779.07      669.53     15.80 o 
   0   3  24        0.22        7.81      3.98 o 
   1   3  24       40.40       38.50      5.25 o 
   2   3  24       99.74       94.23      7.64 o 
   3   3  24       72.78       65.42      7.70 o 
   4   3  24       21.18       24.32      5.62 o 
   5   3  24      120.78      123.18     10.29 o 
   6   3  24      125.33      128.23     12.24 o 
   7   3  24       16.57       18.53      7.55 o 
   8   3  24       46.75       59.74     10.07 o 
 -13   4  24        1.36        4.15      7.87 o 
 -12   4  24       64.59       58.00     15.65 o 
 -11   4  24        4.50        3.41      7.17 o 
 -10   4  24       20.82        8.64      7.01 o 
  -9   4  24      106.88      110.19     12.50 o 
  -8   4  24      151.66      131.54     15.47 o 
  -7   4  24        1.90       -1.25      8.51 o 
  -6   4  24       47.59       38.35     15.72 o 
  -5   4  24        8.53       12.46      9.06 o 
  -4   4  24        4.56        7.50     15.60 o 
  -3   4  24       58.07       48.31      8.67 o 
  -2   4  24      146.76      136.88     15.73 o 
  -1   4  24        0.36        5.61      5.86 o 
   0   4  24        5.47       -0.31      6.04 o 
   1   4  24        0.00       -1.89      6.06 o 
   2   4  24      133.39      132.41     12.76 o 
   3   4  24        0.63        9.47      7.93 o 
   4   4  24      105.74      111.18     15.21 o 
   5   4  24       28.95       31.95     14.12 o 
   6   4  24       14.36       19.15     12.68 o 
   7   4  24       49.10       54.20     17.49 o 
   8   4  24       35.90       47.24     18.43 o 
 -11   5  24       12.40        4.75      7.55 o 
 -10   5  24      145.14      132.56     19.20 o 
  -9   5  24       18.72        6.26     10.78 o 
  -8   5  24       20.62        6.54     10.78 o 
  -7   5  24        9.01        7.86     10.44 o 
  -6   5  24       31.63        9.84     10.07 o 
  -5   5  24      174.55      202.95     20.84 o 
  -4   5  24       15.31       11.74      9.61 o 
  -3   5  24       44.39       37.33      8.88 o 
  -2   5  24      155.56      179.61     19.47 o 
  -1   5  24        0.00        7.34      6.99 o 
   0   5  24       93.59       79.64     13.95 o 
   1   5  24        0.50        2.56      6.93 o 
   2   5  24      134.86      125.40     23.64 o 
   3   5  24        1.03        5.97      7.73 o 
   4   5  24       16.58       18.00      9.38 o 
   5   5  24       41.59       29.31     11.03 o 
   6   5  24        0.35        5.40     12.73 o 
  -8   6  24        5.68       -5.95      9.88 o 
  -7   6  24      126.35      101.84     17.68 o 
  -6   6  24       53.84       38.10     13.90 o 
  -5   6  24       90.47       85.31     16.48 o 
  -4   6  24       65.68       66.67     14.86 o 
  -3   6  24       80.57       77.42     12.47 o 
  -2   6  24       96.46       97.75     13.01 o 
  -1   6  24       62.25       87.40     12.62 o 
   0   6  24       48.60       66.63     14.09 o 
   1   6  24      221.34      224.17     23.19 o 
   2   6  24       14.25       18.35     10.31 o 
   3   6  24       24.89       25.03     15.14 o 
 -15   1  25        4.46        6.42      5.36 o 
 -14   1  25        1.49       20.49      9.59 o 
 -13   1  25      108.86      123.40      9.97 o 
 -12   1  25      128.18      168.01     10.04 o 
 -11   1  25        5.54       13.44      8.83 o 
 -10   1  25       76.16       72.44      7.17 o 
  -9   1  25      634.66      626.14     15.37 o 
  -8   1  25       66.78       82.14      6.67 o 
  -7   1  25      100.63       76.02      6.26 o 
  -6   1  25      566.04      517.78     11.73 o 
  -5   1  25      569.17      527.75     10.89 o 
  -4   1  25       19.36       20.49      4.13 o 
  -3   1  25        1.91        3.54      3.31 o 
  -2   1  25     1295.58     1156.83     18.41 o 
  -1   1  25       91.20       70.61      5.98 o 
   0   1  25     1163.06      948.62     25.48 o 
   1   1  25      186.68      167.97      6.74 o 
   2   1  25      450.93      387.21     10.49 o 
   3   1  25      754.14      621.91     24.06 o 
   4   1  25      182.89      178.74     10.05 o 
   5   1  25       11.19       19.19      5.15 o 
   6   1  25        3.50       15.85      5.14 o 
   7   1  25        3.18       -2.39      7.56 o 
   8   1  25       51.07       65.79     22.85 o 
   9   1  25        8.06       19.37      9.05 o 
 -14   2  25        0.01       11.52      6.20 o 
 -13   2  25       14.79       16.33      6.14 o 
 -12   2  25      281.94      273.46     13.19 o 
 -11   2  25       85.59      117.42      9.94 o 
 -10   2  25      279.56      245.38     12.11 o 
  -9   2  25      658.41      620.47     22.61 o 
  -8   2  25      111.73      107.42      7.60 o 
  -7   2  25       16.50       11.16      3.67 o 
  -6   2  25      260.85      231.60      7.80 o 
  -5   2  25        0.01       -0.95      3.03 o 
  -4   2  25        8.55        5.17      3.93 o 
  -3   2  25      266.93      229.62      9.21 o 
  -2   2  25     1065.18      913.87     19.98 o 
  -1   2  25       28.88       19.74      4.54 o 
   0   2  25       25.13       27.37      4.07 o 
   1   2  25      809.31      718.47     13.94 o 
   2   2  25      423.70      364.31     10.67 o 
   3   2  25        0.67       -0.15      3.26 o 
   4   2  25      109.64      120.14      9.67 o 
   5   2  25      319.40      295.44     12.74 o 
   6   2  25      226.06      200.98     13.45 o 
   7   2  25        0.37        8.03      9.25 o 
   8   2  25        9.86        3.32      8.96 o 
   9   2  25      106.59       84.42     14.05 o 
 -14   3  25       53.26       47.74      8.26 o 
 -13   3  25      109.40      148.26     11.68 o 
 -12   3  25        1.28       15.35      6.47 o 
 -11   3  25       40.69       40.38      7.38 o 
 -10   3  25       67.14       73.42      8.36 o 
  -9   3  25      150.32      147.51     10.03 o 
  -8   3  25        2.81        9.18      4.56 o 
  -7   3  25      230.52      216.89     10.06 o 
  -6   3  25      210.35      196.88     11.13 o 
  -5   3  25       14.15       21.36      5.04 o 
  -4   3  25      232.36      189.95      9.58 o 
  -3   3  25       19.20       23.41      5.14 o 
  -2   3  25       18.39       20.39      4.86 o 
  -1   3  25      129.78      107.37      7.91 o 
   0   3  25       43.03       35.87      5.63 o 
   1   3  25      270.80      235.59      9.45 o 
   2   3  25        3.95        9.28      5.59 o 
   3   3  25        7.81       16.03      4.90 o 
   4   3  25       53.03       62.31      7.22 o 
   5   3  25       69.11       65.65     13.66 o 
   6   3  25       86.93       98.14     11.87 o 
   7   3  25       41.51       49.44      9.74 o 
 -12   4  25      188.89      179.57     16.56 o 
 -11   4  25       46.99       34.07      9.47 o 
 -10   4  25       10.72        5.33      9.22 o 
  -9   4  25        5.25       -0.47      7.15 o 
  -8   4  25        4.60        1.07      9.19 o 
  -7   4  25      144.64      142.73     24.54 o 
  -6   4  25      176.68      155.84     17.97 o 
  -5   4  25        9.61        9.06      8.70 o 
  -4   4  25       55.88       53.58     21.64 o 
  -3   4  25      136.98      116.97     16.29 o 
  -2   4  25        5.49        3.25      8.41 o 
  -1   4  25       11.79       16.78      7.95 o 
   0   4  25       69.55       60.49     11.61 o 
   1   4  25       51.59       49.83     10.76 o 
   2   4  25      134.69      118.09     12.23 o 
   3   4  25       64.34       74.74     10.57 o 
   4   4  25       43.59       44.83     10.70 o 
   5   4  25        8.20        0.10      7.27 o 
   6   4  25       32.41       26.24     14.34 o 
   7   4  25       23.74       36.97     16.60 o 
 -11   5  25       12.75       49.06     18.78 o 
 -10   5  25       88.34       66.86     15.18 o 
  -9   5  25       47.29       47.82     14.20 o 
  -8   5  25        1.08       11.95     12.60 o 
  -7   5  25       25.63       23.44     12.02 o 
  -6   5  25       26.43       21.63     11.84 o 
  -5   5  25      149.12      157.94     32.26 o 
  -4   5  25      102.17      110.30     16.31 o 
  -3   5  25       13.92        3.76      6.59 o 
  -2   5  25       31.70       47.78      9.09 o 
  -1   5  25       30.44       41.65     14.86 o 
   0   5  25       15.37       13.85     15.98 o 
   1   5  25        2.16        7.90      8.17 o 
   2   5  25        3.98       18.80     14.76 o 
   3   5  25       17.57       15.90      9.26 o 
   4   5  25       52.35       41.11     11.51 o 
   5   5  25       19.50       20.13      9.42 o 
   6   5  25       15.33       37.70     17.09 o 
  -8   6  25       39.08       63.05     22.64 o 
  -7   6  25        7.63       10.40     12.11 o 
  -6   6  25      113.04      106.79     18.26 o 
  -5   6  25       25.74       21.15     12.15 o 
  -4   6  25       11.45       19.81     12.01 o 
  -3   6  25       14.33       10.22      7.80 o 
  -2   6  25        3.40       17.54      8.62 o 
  -1   6  25       13.49        8.48      7.25 o 
   0   6  25       37.55       61.38     14.10 o 
   1   6  25      133.45      151.26     20.13 o 
   2   6  25       21.79        8.32     11.85 o 
   3   6  25       43.68       27.15     12.43 o 
 -15   0  26      267.35      280.14     21.15 o 
 -14   0  26      103.44      120.77     14.99 o 
 -13   0  26      306.97      332.57     34.34 o 
 -12   0  26       17.70       26.70     20.88 o 
 -11   0  26       77.39       81.06     11.80 o 
 -10   0  26       83.90       77.48     11.33 o 
  -9   0  26        0.04        0.06      5.95 o 
  -8   0  26      972.73      946.67     27.10 o 
  -7   0  26      377.38      412.02     16.95 o 
  -6   0  26      665.15      594.88     19.85 o 
  -5   0  26      924.22      805.00     22.98 o 
  -4   0  26     3130.72     2915.16     48.96 o 
  -3   0  26     2747.74     2314.98     39.96 o 
  -2   0  26        0.64       21.43      5.97 o 
  -1   0  26      337.06      281.17     12.04 o 
   0   0  26     1748.80     1416.53     33.88 o 
   1   0  26     1357.32     1186.50     43.65 o 
   2   0  26      654.43      561.52     21.06 o 
   3   0  26      508.03      375.73     17.85 o 
   4   0  26      173.49      194.66     15.55 o 
   5   0  26       51.42       36.91      9.42 o 
   6   0  26        0.48       -5.96      5.96 o 
   7   0  26       11.71       40.60     16.74 o 
   8   0  26        1.36        3.42      7.72 o 
   9   0  26      209.65      251.45     32.58 o 
 -15   1  26        7.20       18.72     11.24 o 
 -14   1  26       73.06       91.30     14.45 o 
 -13   1  26        4.49       14.95      7.37 o 
 -12   1  26      521.82      534.14     16.16 o 
 -11   1  26       26.54       15.98      5.57 o 
 -10   1  26       45.30       42.96      6.50 o 
  -9   1  26      423.85      439.33     13.10 o 
  -8   1  26       50.38       71.90      6.44 o 
  -7   1  26       28.98       31.18      4.77 o 
  -6   1  26       90.72       99.85      6.36 o 
  -5   1  26        0.26       -0.20      3.87 o 
  -4   1  26       20.60       28.86      4.23 o 
  -3   1  26      412.47      365.60      8.96 o 
  -2   1  26      133.14      108.68      7.03 o 
  -1   1  26       65.19       62.05      5.78 o 
   0   1  26        6.33        7.63      3.95 o 
   1   1  26       84.99      114.92      6.67 o 
   2   1  26      351.06      347.93      9.75 o 
   3   1  26      101.12       99.60      8.15 o 
   4   1  26      112.59      115.79      9.11 o 
   5   1  26      178.97      173.01     10.79 o 
   6   1  26       24.70       40.47     11.38 o 
   7   1  26      292.46      272.93     13.81 o 
   8   1  26      196.12      240.32     18.98 o 
   9   1  26       31.14       32.01      9.06 o 
 -14   2  26       26.83       32.49      8.51 o 
 -13   2  26       37.85       24.72      8.30 o 
 -12   2  26        2.58       14.56      6.22 o 
 -11   2  26       36.35       36.66      6.64 o 
 -10   2  26       64.73       90.33      7.66 o 
  -9   2  26        2.97       19.43      4.91 o 
  -8   2  26       52.98       56.58      6.06 o 
  -7   2  26      678.90      624.14     12.84 o 
  -6   2  26      274.36      261.41      8.45 o 
  -5   2  26        0.11       -0.46      2.87 o 
  -4   2  26      145.26      159.67      8.16 o 
  -3   2  26      616.03      538.78     13.68 o 
  -2   2  26      121.87      143.73      9.33 o 
  -1   2  26      121.22      112.89      7.32 o 
   0   2  26      395.69      349.97      9.68 o 
   1   2  26       34.83       21.76      4.76 o 
   2   2  26       14.23       16.88      3.79 o 
   3   2  26       39.32       54.13      5.73 o 
   4   2  26       21.36       32.89      4.80 o 
   5   2  26       13.44       10.95      5.51 o 
   6   2  26      130.53      158.40     14.10 o 
   7   2  26      142.81      169.36     17.11 o 
   8   2  26        0.08       -3.98      8.49 o 
   9   2  26       10.41       12.79      9.49 o 
 -13   3  26        9.03        3.94      6.11 o 
 -12   3  26        0.01       10.07      6.07 o 
 -11   3  26       17.01       32.44      6.96 o 
 -10   3  26        0.70       -2.92      4.92 o 
  -9   3  26       12.73       14.10      5.68 o 
  -8   3  26        0.12        3.35      4.57 o 
  -7   3  26      226.73      210.29     10.38 o 
  -6   3  26      198.34      184.81     12.30 o 
  -5   3  26      319.49      313.85     11.71 o 
  -4   3  26      110.38       96.14      8.04 o 
  -3   3  26      496.75      464.64     13.86 o 
  -2   3  26       18.81        5.66      4.31 o 
  -1   3  26       45.09       47.71      6.40 o 
   0   3  26      101.58       96.63      7.96 o 
   1   3  26      114.82       98.88      7.70 o 
   2   3  26       33.40       34.99      8.06 o 
   3   3  26       21.55       19.29      5.99 o 
   4   3  26      236.34      242.20     11.23 o 
   5   3  26       18.41       25.14      5.83 o 
   6   3  26       27.40       26.08      8.40 o 
   7   3  26      104.17      105.47     12.21 o 
 -12   4  26       75.21       67.55     11.88 o 
 -11   4  26        5.36        5.17     13.20 o 
 -10   4  26        0.46        5.48      6.80 o 
  -9   4  26       17.74       -4.29     11.36 o 
  -8   4  26       56.41       32.97     11.19 o 
  -7   4  26      104.37       77.43     14.40 o 
  -6   4  26       59.89       42.36     12.44 o 
  -5   4  26       35.45       32.06     11.09 o 
  -4   4  26        1.81        2.98      8.04 o 
  -3   4  26       49.82       26.52     15.92 o 
  -2   4  26       29.80       37.68     15.27 o 
  -1   4  26       12.61       12.11      7.73 o 
   0   4  26       13.58       12.00      7.40 o 
   1   4  26        2.57        3.23      8.67 o 
   2   4  26       48.43       47.57      8.86 o 
   3   4  26       29.45       39.46      8.58 o 
   4   4  26        8.06        8.44      7.90 o 
   5   4  26       34.90       34.10     11.00 o 
   6   4  26        0.50        7.34      8.31 o 
   7   4  26        5.31        4.57     12.44 o 
 -10   5  26        0.14       15.24     11.87 o 
  -9   5  26      176.95      203.83     22.50 o 
  -8   5  26       15.03        9.28     11.22 o 
  -7   5  26        3.83       -6.43     12.30 o 
  -6   5  26        5.70       -9.86      9.86 o 
  -5   5  26       40.59       35.74     11.58 o 
  -4   5  26      107.27      130.32     17.45 o 
  -3   5  26       35.41       32.46      8.98 o 
  -2   5  26      115.21      117.21     13.34 o 
  -1   5  26       81.24       87.03     14.40 o 
   0   5  26       10.76       14.94      9.63 o 
   1   5  26       54.26       62.25     13.11 o 
   2   5  26       56.25       52.52      9.51 o 
   3   5  26       18.97        7.08      8.57 o 
   4   5  26       44.54       52.82     12.43 o 
   5   5  26      182.02      202.37     21.61 o 
  -8   6  26        0.03       -0.34     14.42 o 
  -7   6  26       33.23       20.67     12.90 o 
  -6   6  26        3.03       -9.31     19.73 o 
  -5   6  26       24.26       17.03     12.29 o 
  -4   6  26       15.36       25.44     12.69 o 
  -3   6  26        1.48        8.04     10.59 o 
  -2   6  26        7.44       15.89      8.33 o 
  -1   6  26       10.18        6.46      7.76 o 
   0   6  26       44.68       56.81     14.00 o 
   1   6  26       28.70       51.20     13.85 o 
   2   6  26       31.23       30.13     12.00 o 
 -14   1  27        5.54       -2.02      6.79 o 
 -13   1  27        8.73       13.84      5.92 o 
 -12   1  27      282.59      310.90     13.20 o 
 -11   1  27       30.81       41.69      8.73 o 
 -10   1  27       64.01       57.14     13.55 o 
  -9   1  27      100.86       90.94      7.86 o 
  -8   1  27      255.10      227.88      9.10 o 
  -7   1  27       38.77       50.22      5.57 o 
  -6   1  27       70.81       90.39      6.17 o 
  -5   1  27      212.10      191.91      7.75 o 
  -4   1  27     1404.20     1222.42     17.82 o 
  -3   1  27        0.64        6.68      3.65 o 
  -2   1  27       28.85       34.57      4.91 o 
  -1   1  27      227.76      176.36      8.04 o 
   0   1  27      271.82      257.88      9.84 o 
   1   1  27      295.25      247.13      8.06 o 
   2   1  27       60.77       64.69      6.81 o 
   3   1  27      651.63      656.59     18.22 o 
   4   1  27       64.51       66.62      7.48 o 
   5   1  27       11.39        6.26      4.55 o 
   6   1  27      242.64      232.74     11.41 o 
   7   1  27      143.31      143.79     23.23 o 
   8   1  27        0.31       10.58      8.02 o 
   9   1  27       28.22       38.47      8.91 o 
 -14   2  27        0.00       29.33     10.12 o 
 -13   2  27      123.72      133.15     12.28 o 
 -12   2  27       18.52       33.87      9.40 o 
 -11   2  27        4.40       12.17      5.33 o 
 -10   2  27      130.45      130.29      8.98 o 
  -9   2  27      201.19      204.81     10.33 o 
  -8   2  27       17.54       39.82      5.40 o 
  -7   2  27      106.38       92.80      7.12 o 
  -6   2  27      369.01      348.72      9.59 o 
  -5   2  27       19.08       17.07      4.50 o 
  -4   2  27       22.02       28.69      5.22 o 
  -3   2  27       68.68       70.83      6.71 o 
  -2   2  27      511.49      454.21     14.26 o 
  -1   2  27       18.57       14.74      3.42 o 
   0   2  27      596.92      527.91     12.08 o 
   1   2  27       15.58       19.32      5.35 o 
   2   2  27        7.71        5.07      3.91 o 
   3   2  27       12.10       14.66      3.87 o 
   4   2  27        7.35        9.71      4.70 o 
   5   2  27       45.05       45.04      8.83 o 
   6   2  27       53.65       41.12      8.91 o 
   7   2  27        0.38        7.73      9.16 o 
   8   2  27       18.27        7.65     10.46 o 
 -13   3  27        7.99       12.20      6.39 o 
 -12   3  27       70.77       74.21      9.10 o 
 -11   3  27       94.67       92.93      9.51 o 
 -10   3  27      138.16      140.22     10.41 o 
  -9   3  27       71.01       82.12      8.72 o 
  -8   3  27       34.62       40.06      6.58 o 
  -7   3  27       75.50       76.12      9.18 o 
  -6   3  27       88.24       71.99     12.38 o 
  -5   3  27       32.68       36.57      6.23 o 
  -4   3  27      105.11      110.04      8.55 o 
  -3   3  27        3.74        7.32      4.80 o 
  -2   3  27      152.66      151.14      9.38 o 
  -1   3  27        6.82        4.91      4.55 o 
   0   3  27        0.52        5.12      4.34 o 
   1   3  27       36.99       37.56      5.46 o 
   2   3  27        0.05        1.95      4.51 o 
   3   3  27       31.72       35.54      6.27 o 
   4   3  27       42.22       53.11      7.20 o 
   5   3  27        6.90       14.68      5.43 o 
   6   3  27       63.71       52.59      8.63 o 
   7   3  27        0.46        8.61      9.75 o 
 -12   4  27       10.93       18.61      8.94 o 
 -11   4  27      221.96      222.71     16.84 o 
 -10   4  27       34.73       44.71     12.96 o 
  -9   4  27        1.45       -4.40      9.70 o 
  -8   4  27      386.93      353.35     23.27 o 
  -7   4  27       55.69       47.14     12.75 o 
  -6   4  27        7.20        1.95      8.97 o 
  -5   4  27      142.10      140.35     17.10 o 
  -4   4  27       16.87       29.33     11.61 o 
  -3   4  27       82.94       80.10     13.80 o 
  -2   4  27       34.51       28.47      9.15 o 
  -1   4  27       25.58       29.49      9.68 o 
   0   4  27       62.93       54.78     11.55 o 
   1   4  27       34.23        6.45     12.86 o 
   2   4  27       50.93       76.26     10.90 o 
   3   4  27       85.41       78.04     10.89 o 
   4   4  27       14.07        9.46      7.77 o 
   5   4  27        0.00        4.51      7.60 o 
   6   4  27        2.36        2.60      8.56 o 
 -10   5  27        0.07        1.20     11.51 o 
  -9   5  27       19.28        9.62     11.29 o 
  -8   5  27        0.14        3.16     10.71 o 
  -7   5  27       22.44       16.22     11.00 o 
  -6   5  27        3.42        0.51     14.56 o 
  -5   5  27      152.28      188.88     35.86 o 
  -4   5  27       42.34       42.60     12.50 o 
  -3   5  27        5.19        0.69      9.25 o 
  -2   5  27        0.02       11.17      7.07 o 
  -1   5  27        6.74       13.82      9.53 o 
   0   5  27        4.02        2.20      9.04 o 
   1   5  27      114.52      147.30     18.66 o 
   2   5  27       18.77       18.12     12.20 o 
   3   5  27        7.62       23.45     10.69 o 
   4   5  27      151.02      135.36     26.46 o 
   5   5  27       34.36       21.69     15.47 o 
  -7   6  27        1.10       -8.09     15.23 o 
  -6   6  27      317.47      323.23     28.67 o 
  -5   6  27       78.89       98.00     24.68 o 
  -4   6  27        3.76        2.26     11.09 o 
  -3   6  27       50.90       57.33     14.74 o 
  -2   6  27       17.98       30.13     14.80 o 
  -1   6  27       21.06       35.11     10.09 o 
   0   6  27        0.00        0.35      8.76 o 
   1   6  27        3.44       -0.77      9.13 o 
 -14   0  28      567.05      611.51     30.69 o 
 -13   0  28      210.81      212.01     17.58 o 
 -12   0  28      773.77      761.81     27.65 o 
 -11   0  28      418.97      433.45     20.61 o 
 -10   0  28      128.95      141.24     14.10 o 
  -9   0  28        6.23        0.46      8.53 o 
  -8   0  28      417.66      417.92     18.04 o 
  -7   0  28      525.34      510.93     19.34 o 
  -6   0  28      664.27      643.82     21.14 o 
  -5   0  28        8.99       15.04      6.52 o 
  -4   0  28     1343.91     1094.90     23.86 o 
  -3   0  28       26.58       28.47      6.18 o 
  -2   0  28      181.79      189.16     10.81 o 
  -1   0  28      343.99      379.32     17.47 o 
   0   0  28       51.78       58.37      9.25 o 
   1   0  28       38.54       39.75      8.27 o 
   2   0  28        6.66       19.84      7.28 o 
   3   0  28      222.01      210.05     16.42 o 
   4   0  28      233.68      209.78     15.12 o 
   5   0  28      116.81       89.06     12.54 o 
   6   0  28      140.95      138.42     15.32 o 
   7   0  28       61.64       76.18     12.20 o 
   8   0  28       72.67       68.61     15.92 o 
 -14   1  28       17.79       14.54      5.91 o 
 -13   1  28        9.43       14.15      6.61 o 
 -12   1  28       38.19       57.87      8.13 o 
 -11   1  28       97.19      107.57     10.11 o 
 -10   1  28      174.82      205.97     12.74 o 
  -9   1  28       30.41       47.51      7.28 o 
  -8   1  28       33.36       30.97      5.47 o 
  -7   1  28      412.07      354.26     10.41 o 
  -6   1  28      256.17      271.24      8.92 o 
  -5   1  28      265.12      256.30      8.61 o 
  -4   1  28       48.04       28.81      4.13 o 
  -3   1  28       27.26       19.40      4.42 o 
  -2   1  28     1078.96      909.63     16.91 o 
  -1   1  28       92.43       83.62      6.71 o 
   0   1  28      438.19      319.62     10.93 o 
   1   1  28      241.22      206.46      7.60 o 
   2   1  28      119.97      114.48      8.98 o 
   3   1  28       47.25       66.62      8.62 o 
   4   1  28       22.29       29.35      7.37 o 
   5   1  28       11.76        8.54      5.13 o 
   6   1  28        5.03       10.13      5.21 o 
   7   1  28      180.49      224.25     19.24 o 
   8   1  28        2.40       23.95     14.27 o 
 -14   2  28       51.49       54.26      9.24 o 
 -13   2  28       50.18       56.41      9.15 o 
 -12   2  28       75.51       92.88      9.57 o 
 -11   2  28        1.13        6.97      4.86 o 
 -10   2  28      129.14      135.00      9.23 o 
  -9   2  28        3.01       11.37      4.53 o 
  -8   2  28       20.74       19.03      4.73 o 
  -7   2  28      123.34      121.61      7.20 o 
  -6   2  28      110.22      114.86      7.06 o 
  -5   2  28        4.60        0.05      3.74 o 
  -4   2  28      103.20      100.56      7.77 o 
  -3   2  28       67.58       55.21      6.32 o 
  -2   2  28        1.86       -0.80      4.00 o 
  -1   2  28       17.43       23.84      3.86 o 
   0   2  28       69.56       69.81      5.90 o 
   1   2  28       20.17       24.85      4.29 o 
   2   2  28       31.07       23.37      4.39 o 
   3   2  28        4.54       17.27      5.58 o 
   4   2  28       41.11       60.25      8.38 o 
   5   2  28        9.27       10.02      9.34 o 
   6   2  28       66.74       72.23     10.93 o 
   7   2  28        0.05        5.53      9.07 o 
   8   2  28       21.34       23.24     10.05 o 
 -13   3  28       25.65       39.67      7.88 o 
 -12   3  28        1.19        0.53      8.30 o 
 -11   3  28       17.23        9.94      6.04 o 
 -10   3  28        5.20        7.88      5.39 o 
  -9   3  28       84.61       76.57      8.40 o 
  -8   3  28      281.06      252.03     14.21 o 
  -7   3  28       11.95       10.23      6.28 o 
  -6   3  28       14.59       14.27      7.24 o 
  -5   3  28      124.44      122.36      9.14 o 
  -4   3  28      208.13      183.47     10.60 o 
  -3   3  28      299.75      269.14     11.36 o 
  -2   3  28      146.19      131.28     10.31 o 
  -1   3  28        3.17        2.31      4.32 o 
   0   3  28      452.96      389.58     12.41 o 
   1   3  28       65.23       85.90     13.09 o 
   2   3  28        4.61        9.07      4.42 o 
   3   3  28       73.87       95.10     18.24 o 
   4   3  28        5.83        2.11      4.83 o 
   5   3  28       17.63       26.20      6.78 o 
   6   3  28        0.99        9.94      9.70 o 
 -12   4  28       40.18       36.85      9.90 o 
 -11   4  28       85.27       73.59     11.59 o 
 -10   4  28       28.86       24.62     11.70 o 
  -9   4  28      215.98      285.20     23.10 o 
  -8   4  28      117.11      104.55     24.89 o 
  -7   4  28       58.78       72.92     14.50 o 
  -6   4  28      131.43       94.12     15.59 o 
  -5   4  28      118.79      108.67     15.64 o 
  -4   4  28       46.85       47.44     12.10 o 
  -3   4  28        5.81        3.52      8.56 o 
  -2   4  28       11.08       13.17      8.18 o 
  -1   4  28      239.97      222.09     20.16 o 
   0   4  28        7.81       -4.91      6.52 o 
   1   4  28       35.88       48.43      9.08 o 
   2   4  28       57.76       48.22      9.38 o 
   3   4  28       91.88       83.51     11.28 o 
   4   4  28        1.60       -3.37      7.70 o 
   5   4  28       64.11       51.19     20.01 o 
   6   4  28       33.60       20.86      9.60 o 
 -10   5  28        0.15        6.73     15.44 o 
  -9   5  28        4.69       -2.41     11.03 o 
  -8   5  28       18.80        5.20     10.47 o 
  -7   5  28       22.32       32.55     12.82 o 
  -6   5  28      116.47      112.56     17.74 o 
  -5   5  28       10.33       15.18     11.26 o 
  -4   5  28       19.34       25.10     11.64 o 
  -3   5  28        5.20        3.59     11.19 o 
  -2   5  28       17.77       28.47      8.86 o 
  -1   5  28       53.07       65.24     20.00 o 
   0   5  28       16.77        9.60      8.62 o 
   1   5  28        1.85        2.12      8.38 o 
   2   5  28       50.81       63.37     18.55 o 
   3   5  28        1.29        5.47     10.35 o 
   4   5  28       59.64       49.78     13.01 o 
  -6   6  28       22.38       19.25     18.27 o 
  -5   6  28       34.10       36.87     13.62 o 
  -4   6  28      153.57      223.99     24.49 o 
  -3   6  28       93.96      120.58     20.23 o 
  -2   6  28      163.86      176.68     17.64 o 
  -1   6  28       22.49       42.11     10.63 o 
   0   6  28        5.37        7.67      9.88 o 
 -14   1  29       72.96       91.75     14.75 o 
 -13   1  29        2.51       30.11      9.44 o 
 -12   1  29       81.58      109.41     10.44 o 
 -11   1  29        0.01       11.35      5.81 o 
 -10   1  29      165.22      164.23     11.75 o 
  -9   1  29      957.30      970.74     22.39 o 
  -8   1  29       29.28       54.28      6.59 o 
  -7   1  29      307.62      298.54     12.28 o 
  -6   1  29      840.22      781.22     16.44 o 
  -5   1  29       74.59       78.32      6.93 o 
  -4   1  29      189.38      170.91      8.34 o 
  -3   1  29       22.36       17.63      4.00 o 
  -2   1  29        0.01        9.76      3.97 o 
  -1   1  29      120.67      111.62      7.63 o 
   0   1  29       89.15       78.41      6.54 o 
   1   1  29       27.71       25.76      5.33 o 
   2   1  29       20.85       23.56      5.35 o 
   3   1  29       66.99       66.87      8.04 o 
   4   1  29       33.69       41.50      7.00 o 
   5   1  29       23.83       22.91      6.07 o 
   6   1  29        0.54       13.90      5.81 o 
   7   1  29        0.05       15.85     10.46 o 
   8   1  29       68.29      101.01     18.61 o 
 -14   2  29       57.01       82.16     10.60 o 
 -13   2  29       13.57       15.64      6.76 o 
 -12   2  29        5.33       22.83      6.48 o 
 -11   2  29        3.70       -1.50      5.17 o 
 -10   2  29      100.93      107.51      8.42 o 
  -9   2  29       20.22       29.26      5.61 o 
  -8   2  29        2.52        9.76      4.50 o 
  -7   2  29      260.03      226.45      8.65 o 
  -6   2  29      258.09      242.69      9.59 o 
  -5   2  29       78.60       75.47      8.07 o 
  -4   2  29       29.65       25.18      5.45 o 
  -3   2  29       68.93       64.78      6.90 o 
  -2   2  29        0.02       -0.15      3.44 o 
  -1   2  29      127.06      107.12      8.46 o 
   0   2  29       70.10       62.12      5.85 o 
   1   2  29      363.59      345.31     10.38 o 
   2   2  29       18.88       28.55      5.48 o 
   3   2  29      162.89      156.26      9.54 o 
   4   2  29      188.75      181.73     13.27 o 
   5   2  29       13.51       16.03      9.51 o 
   6   2  29        0.10        1.15      7.21 o 
   7   2  29       84.71       74.29     13.51 o 
 -13   3  29       54.77       70.67      9.40 o 
 -12   3  29        0.37       -5.97      5.99 o 
 -11   3  29       11.57        8.65      6.22 o 
 -10   3  29       55.06       59.48      8.30 o 
  -9   3  29       16.74       12.82      5.79 o 
  -8   3  29        0.63       -1.37      6.17 o 
  -7   3  29       28.76       25.43      7.39 o 
  -6   3  29      120.57      123.60     10.50 o 
  -5   3  29       98.63       91.79      8.52 o 
  -4   3  29        1.28        4.23      4.87 o 
  -3   3  29      123.65      113.07      8.95 o 
  -2   3  29      102.06       91.72      9.70 o 
  -1   3  29        0.47        0.47      4.27 o 
   0   3  29        0.11        2.80      3.83 o 
   1   3  29      122.69      125.00      8.74 o 
   2   3  29        0.69        4.70      4.95 o 
   3   3  29        3.80        6.39      5.04 o 
   4   3  29       21.34       16.89      5.96 o 
   5   3  29        0.00        5.38      7.05 o 
   6   3  29        2.33        3.96      9.53 o 
 -11   4  29       49.06       55.00     14.54 o 
 -10   4  29       75.35       76.15     15.03 o 
  -9   4  29       59.56       52.50     13.72 o 
  -8   4  29       61.17       85.40     15.93 o 
  -7   4  29       45.92       46.91     13.24 o 
  -6   4  29       18.19       34.22     19.51 o 
  -5   4  29       27.96       41.31     11.63 o 
  -4   4  29       14.31       10.38      9.72 o 
  -3   4  29       19.55       11.34      9.64 o 
  -2   4  29       56.17       66.08     12.44 o 
  -1   4  29       70.16       72.61     13.19 o 
   0   4  29       11.98        9.61     12.34 o 
   1   4  29      204.33      224.37     15.28 o 
   2   4  29      106.92      108.13     13.01 o 
   3   4  29       40.67       52.03     10.31 o 
   4   4  29        1.85        5.53      8.43 o 
   5   4  29        8.55        3.19      7.87 o 
  -9   5  29        4.16       10.75     11.95 o 
  -8   5  29       12.06        8.37     23.46 o 
  -7   5  29        9.46       21.31     12.07 o 
  -6   5  29       16.93       36.27     13.55 o 
  -5   5  29       10.28       16.55     11.29 o 
  -4   5  29       43.28       38.56     22.32 o 
  -3   5  29       86.04       69.40     15.33 o 
  -2   5  29       77.41       66.96     11.54 o 
  -1   5  29       12.19        4.89      8.81 o 
   0   5  29       18.41       14.27      9.63 o 
   1   5  29       94.18       77.53     12.67 o 
   2   5  29       66.31       52.15     13.50 o 
   3   5  29       17.65       13.95      9.97 o 
  -5   6  29       46.51       57.91     23.12 o 
  -4   6  29        0.47      -16.01     16.01 o 
  -3   6  29        6.82       14.19     16.44 o 
  -2   6  29       49.47       46.03     13.92 o 
  -1   6  29       45.54       43.78     13.44 o 
 -14   0  30       12.50       31.27     12.42 o 
 -13   0  30       64.66       92.29     13.15 o 
 -12   0  30        1.76       19.37      8.00 o 
 -11   0  30       29.28       52.22     18.40 o 
 -10   0  30       39.87       49.37     12.17 o 
  -9   0  30        0.01       -0.08      5.80 o 
  -8   0  30       27.97       33.31      7.84 o 
  -7   0  30      523.13      474.41     19.11 o 
  -6   0  30      143.68      107.14     11.51 o 
  -5   0  30       46.41       41.17      7.19 o 
  -4   0  30      548.68      480.72     16.14 o 
  -3   0  30     1555.45     1281.27     26.53 o 
  -2   0  30      129.58      122.33     12.73 o 
  -1   0  30       64.18       58.74      9.86 o 
   0   0  30      449.26      379.72     21.98 o 
   1   0  30        0.37        9.23      6.61 o 
   2   0  30       82.39       62.02     10.73 o 
   3   0  30        0.27        1.65      8.45 o 
   4   0  30       15.78       19.42      8.31 o 
   5   0  30      140.32      157.82     15.91 o 
   6   0  30        8.21       18.38      8.26 o 
   7   0  30       31.45       26.61     13.12 o 
   8   0  30       77.84      118.45     23.65 o 
 -14   1  30       23.15       46.86      8.94 o 
 -13   1  30       29.22       38.92      8.11 o 
 -12   1  30       39.89       49.15     11.49 o 
 -11   1  30        3.89       12.24      6.04 o 
 -10   1  30       39.50       57.46      7.87 o 
  -9   1  30       94.32      122.97     11.62 o 
  -8   1  30        0.09        8.09      4.41 o 
  -7   1  30       56.15       55.50      6.40 o 
  -6   1  30      240.84      233.51      9.62 o 
  -5   1  30        7.72        6.55      3.72 o 
  -4   1  30       42.13       50.20      6.12 o 
  -3   1  30       87.83      115.13      7.90 o 
  -2   1  30        1.69       -3.32      4.19 o 
  -1   1  30       16.33       15.97      4.75 o 
   0   1  30        4.97       -1.71      3.31 o 
   1   1  30       10.57       11.40      4.73 o 
   2   1  30       30.68       30.44      5.84 o 
   3   1  30       26.19       22.06      6.98 o 
   4   1  30        6.51       23.53      6.12 o 
   5   1  30       45.40       46.62      8.79 o 
   6   1  30       43.44       27.15      8.62 o 
   7   1  30      155.73      133.83     15.29 o 
 -13   2  30       14.32       21.60      6.55 o 
 -12   2  30       24.25       37.44      6.67 o 
 -11   2  30        2.95       19.36      9.89 o 
 -10   2  30      153.26      154.85     10.39 o 
  -9   2  30      135.16      168.74     13.56 o 
  -8   2  30        6.23       17.73      4.82 o 
  -7   2  30        0.23       -0.18      4.92 o 
  -6   2  30        5.39        9.49      4.30 o 
  -5   2  30        0.31        2.24      4.23 o 
  -4   2  30      104.09       97.96      8.05 o 
  -3   2  30        6.99        8.15      4.53 o 
  -2   2  30       15.54       16.99      4.48 o 
  -1   2  30       32.06       19.79      5.34 o 
   0   2  30      106.89      102.12      7.24 o 
   1   2  30        0.74        4.22      3.50 o 
   2   2  30        9.36       10.44      4.15 o 
   3   2  30       62.50       64.89      7.94 o 
   4   2  30       17.99       17.96      7.74 o 
   5   2  30       41.87       30.41     12.30 o 
   6   2  30      131.07      155.44     17.53 o 
   7   2  30       18.48       21.34      9.77 o 
 -12   3  30       11.92        5.91      6.36 o 
 -11   3  30       13.96       14.19      6.47 o 
 -10   3  30       32.49       35.23      7.50 o 
  -9   3  30        4.19       -2.55      6.59 o 
  -8   3  30       49.95       45.94      8.73 o 
  -7   3  30       14.73        9.21      6.62 o 
  -6   3  30       29.74       32.70      7.62 o 
  -5   3  30        3.30        0.15      4.61 o 
  -4   3  30        0.10        4.66      4.96 o 
  -3   3  30        0.01        8.30      5.06 o 
  -2   3  30       39.73       33.70      7.26 o 
  -1   3  30        5.16        0.58      3.72 o 
   0   3  30        5.31        4.61      4.01 o 
   1   3  30       16.27       21.94      5.80 o 
   2   3  30       32.31       49.55      7.57 o 
   3   3  30      123.28      112.52      9.46 o 
   4   3  30       70.82       75.41      8.48 o 
   5   3  30       79.59      104.75     16.45 o 
   6   3  30       31.56       40.96     12.38 o 
 -11   4  30        0.17       -4.18     10.63 o 
 -10   4  30       85.91       67.54     14.54 o 
  -9   4  30        0.96        0.87     11.44 o 
  -8   4  30      134.74      125.37     20.66 o 
  -7   4  30       12.62       18.93     11.25 o 
  -6   4  30        1.83       -7.46     15.86 o 
  -5   4  30      134.59      101.16     16.77 o 
  -4   4  30        0.29       -8.10      8.10 o 
  -3   4  30        6.87       19.38     11.46 o 
  -2   4  30       70.40       59.97     18.42 o 
  -1   4  30        0.38        2.56      7.90 o 
   0   4  30       78.54       98.52     11.75 o 
   1   4  30        5.83       21.89      7.47 o 
   2   4  30       74.43       85.71     11.92 o 
   3   4  30       61.61       59.83     13.13 o 
   4   4  30       33.69       36.34     11.43 o 
   5   4  30        1.00       11.27      8.73 o 
  -9   5  30       22.55       25.48     13.61 o 
  -8   5  30      381.95      436.65     28.21 o 
  -7   5  30       68.32      102.40     18.32 o 
  -6   5  30        1.55       -9.46      9.46 o 
  -5   5  30      254.95      288.25     26.32 o 
  -4   5  30       26.96       33.40     13.79 o 
  -3   5  30       56.22       61.76     14.36 o 
  -2   5  30      134.75      148.15     15.34 o 
  -1   5  30       76.08       73.23     17.95 o 
   0   5  30       10.87        6.61      9.40 o 
   1   5  30        5.98       13.16      9.60 o 
   2   5  30       69.93       54.39     13.26 o 
   3   5  30        1.60       -2.04      8.84 o 
  -3   6  30       45.35       37.71     20.08 o 
 -14   1  31      100.50      115.19     14.15 o 
 -13   1  31       17.84       26.59      9.21 o 
 -12   1  31        0.79        3.46      5.48 o 
 -11   1  31        6.11        9.58      7.14 o 
 -10   1  31       84.85       78.05      9.92 o 
  -9   1  31        1.04       16.39      6.76 o 
  -8   1  31       24.51       25.36      5.00 o 
  -7   1  31        0.44       -0.57      5.28 o 
  -6   1  31        0.47       10.66      3.86 o 
  -5   1  31       31.70       23.34      5.30 o 
  -4   1  31        1.40       -1.74      5.07 o 
  -3   1  31        0.50        6.32      4.04 o 
  -2   1  31        1.23        0.07      3.78 o 
  -1   1  31      130.56      137.67      8.61 o 
   0   1  31      176.39      170.40     10.17 o 
   1   1  31      110.88      100.53      8.64 o 
   2   1  31        0.69       -0.23      4.13 o 
   3   1  31        5.04       15.74      7.62 o 
   4   1  31        0.06       -0.35      5.66 o 
   5   1  31       42.85       28.07      6.68 o 
   6   1  31        1.56       -3.35      6.95 o 
   7   1  31        0.01       -3.04     19.03 o 
 -13   2  31        4.40       20.85     10.16 o 
 -12   2  31      299.09      293.67     16.33 o 
 -11   2  31      107.72      133.63     10.11 o 
 -10   2  31      142.75      146.45     10.54 o 
  -9   2  31      169.66      161.90      9.95 o 
  -8   2  31      122.12      122.12      9.31 o 
  -7   2  31       69.29       51.06      6.49 o 
  -6   2  31       36.81       37.26      6.20 o 
  -5   2  31       14.93       20.04      5.41 o 
  -4   2  31        0.02       -0.22      4.18 o 
  -3   2  31       16.07       20.36      4.94 o 
  -2   2  31      320.70      299.12     11.90 o 
  -1   2  31        0.10        1.08      3.33 o 
   0   2  31       55.24       55.43      5.67 o 
   1   2  31       15.97       18.71      4.69 o 
   2   2  31       35.30       24.25      6.90 o 
   3   2  31        4.63        3.56      7.40 o 
   4   2  31       37.85       52.46     10.18 o 
   5   2  31       35.30       24.22      8.90 o 
   6   2  31        7.80        3.34      8.94 o 
   7   2  31      134.79      161.96     16.41 o 
 -12   3  31        6.90       14.07      7.07 o 
 -11   3  31        4.84        7.58      6.17 o 
 -10   3  31      142.78      131.86     12.95 o 
  -9   3  31        8.41       13.00      7.19 o 
  -8   3  31        5.85        6.03      7.05 o 
  -7   3  31      121.34      117.00     11.51 o 
  -6   3  31       15.11       21.46      7.34 o 
  -5   3  31       28.59       22.84      6.76 o 
  -4   3  31       73.13       74.54      8.26 o 
  -3   3  31       12.16       23.06      6.20 o 
  -2   3  31       38.72       33.43      7.94 o 
  -1   3  31       28.81       33.59      5.63 o 
   0   3  31        2.51        5.31      3.94 o 
   1   3  31        2.50       11.41      4.45 o 
   2   3  31        0.07        4.65      4.15 o 
   3   3  31       87.95      110.44     18.48 o 
   4   3  31       12.42       19.14     10.71 o 
   5   3  31        1.27       -0.93      9.50 o 
 -11   4  31        8.24        0.86     10.82 o 
 -10   4  31      103.65       97.75     16.89 o 
  -9   4  31      131.78      127.68     18.97 o 
  -8   4  31        6.48        6.57     10.75 o 
  -7   4  31        5.20        7.87     23.51 o 
  -6   4  31      140.01      120.06     17.56 o 
  -5   4  31        9.66        7.13      9.94 o 
  -4   4  31        1.21       -5.77      8.68 o 
  -3   4  31        4.18       10.14     10.14 o 
  -2   4  31       33.66       28.72     16.31 o 
  -1   4  31      185.80      188.87     19.56 o 
   0   4  31        1.40        5.79      6.02 o 
   1   4  31       29.96       24.33      9.16 o 
   2   4  31       46.25       44.98     14.91 o 
   3   4  31        9.65       17.99     10.00 o 
   4   4  31       16.32       14.81      9.39 o 
  -8   5  31      240.98      287.08     27.33 o 
  -7   5  31        6.14        8.23     12.13 o 
  -6   5  31       31.12        7.11     11.85 o 
  -5   5  31       11.50        8.18     11.35 o 
  -4   5  31        1.89        6.13     13.35 o 
  -3   5  31       34.06       20.90     12.16 o 
  -2   5  31       13.15       18.23     11.54 o 
  -1   5  31       27.93       10.17     10.97 o 
   0   5  31        1.51       -4.28      9.24 o 
   1   5  31        0.58       -2.18      7.80 o 
   2   5  31       28.93       20.80     11.13 o 
 -13   0  32        0.00       12.81      8.37 o 
 -12   0  32       50.48       73.68     15.53 o 
 -11   0  32        0.03       -2.99      8.62 o 
 -10   0  32       53.85       66.59     13.38 o 
  -9   0  32       32.13       44.39      8.65 o 
  -8   0  32       12.26       17.25      7.00 o 
  -7   0  32       67.56       70.80     11.93 o 
  -6   0  32      240.85      222.45     12.55 o 
  -5   0  32      110.07      116.78     10.65 o 
  -4   0  32        2.84        4.48      6.28 o 
  -3   0  32        0.56        9.39      6.43 o 
  -2   0  32       95.70       92.90     12.16 o 
  -1   0  32      146.16      117.14     16.07 o 
   0   0  32       21.04       17.86      7.21 o 
   1   0  32       17.59        8.92      6.88 o 
   2   0  32       78.44       83.83     11.43 o 
   3   0  32       48.02       64.44     10.90 o 
   4   0  32       19.47        5.73      9.11 o 
   5   0  32        7.99       24.82     10.34 o 
   6   0  32      152.07      204.77     23.53 o 
   7   0  32       26.46        5.02     16.85 o 
 -13   1  32       24.92       42.02      8.08 o 
 -12   1  32       96.06      111.89     10.77 o 
 -11   1  32       19.19       11.75      6.62 o 
 -10   1  32       18.37       14.17      7.81 o 
  -9   1  32       93.03      109.00      9.81 o 
  -8   1  32      101.39       83.27      7.49 o 
  -7   1  32        0.33       -1.88      4.38 o 
  -6   1  32       10.17       18.41      4.95 o 
  -5   1  32      196.50      169.50      9.76 o 
  -4   1  32       75.15       72.40      6.80 o 
  -3   1  32      150.87      159.16      9.31 o 
  -2   1  32        0.04       -1.91      3.63 o 
  -1   1  32        0.12       -3.26      5.25 o 
   0   1  32       15.11       16.48      4.92 o 
   1   1  32       38.25       44.31      6.53 o 
   2   1  32        6.04       -4.75      4.75 o 
   3   1  32       22.18       17.50     10.15 o 
   4   1  32       54.79       77.21      9.90 o 
   5   1  32        2.70        5.25      6.20 o 
   6   1  32       15.13       15.68      7.70 o 
   7   1  32       12.73       38.34     18.70 o 
 -13   2  32       87.11       94.58      9.43 o 
 -12   2  32       31.15       45.92      7.23 o 
 -11   2  32      107.26      123.29     11.67 o 
 -10   2  32      171.65      162.35     10.76 o 
  -9   2  32       62.48       69.55      7.71 o 
  -8   2  32       67.25       74.57      9.00 o 
  -7   2  32       11.22       21.63      7.77 o 
  -6   2  32        0.37       -0.46      4.77 o 
  -5   2  32        0.55       -2.39      4.27 o 
  -4   2  32        2.47       -4.19      4.19 o 
  -3   2  32       52.97       51.82      5.90 o 
  -2   2  32       25.58       35.21      6.03 o 
  -1   2  32        0.39        2.99      3.05 o 
   0   2  32       32.37       32.57      6.03 o 
   1   2  32       39.42       37.13      6.94 o 
   2   2  32       29.85       38.29      6.64 o 
   3   2  32      253.09      249.78     13.20 o 
   4   2  32        9.54       15.45      7.70 o 
   5   2  32       39.84       58.95     10.69 o 
   6   2  32       78.95       58.56     12.25 o 
 -12   3  32      202.41      235.94     15.29 o 
 -11   3  32       51.61       73.55     12.13 o 
 -10   3  32      146.88      145.45     13.82 o 
  -9   3  32        0.00       -4.69      6.60 o 
  -8   3  32       18.45       14.13      7.43 o 
  -7   3  32       13.83       20.15      7.36 o 
  -6   3  32        6.99       -1.35      6.06 o 
  -5   3  32        0.10        7.41      5.40 o 
  -4   3  32       34.35       26.90      6.41 o 
  -3   3  32       26.55       36.52      6.88 o 
  -2   3  32        5.08        9.27      6.03 o 
  -1   3  32       77.14       79.94      8.63 o 
   0   3  32       59.04       64.86      7.40 o 
   1   3  32      478.18      489.15     14.93 o 
   2   3  32        4.38       27.49     16.96 o 
   3   3  32       14.93        6.82      6.35 o 
   4   3  32      119.12      125.32     16.49 o 
   5   3  32        2.09       17.03     10.36 o 
 -10   4  32      125.82      146.26     19.95 o 
  -9   4  32       74.25       63.57     15.19 o 
  -8   4  32      123.63      105.40     17.67 o 
  -7   4  32       44.74       35.77     13.21 o 
  -6   4  32       41.02       25.17     12.15 o 
  -5   4  32        8.73       16.95     11.09 o 
  -4   4  32      159.17      169.00     19.97 o 
  -3   4  32       61.44       95.63     15.82 o 
  -2   4  32        3.01        4.46      9.17 o 
  -1   4  32        5.61        7.44      9.26 o 
   0   4  32       29.67       54.92     12.28 o 
   1   4  32        0.51        6.75      8.77 o 
   2   4  32        1.44        2.49      7.81 o 
   3   4  32      235.78      253.59     20.77 o 
   4   4  32       17.85       26.44     11.04 o 
  -8   5  32      141.97      150.93     27.79 o 
  -7   5  32        0.79       -8.96     11.13 o 
  -6   5  32        2.46       -9.57     10.78 o 
  -5   5  32       86.80      115.27     24.69 o 
  -4   5  32        3.13        7.69     12.14 o 
  -3   5  32        0.83       16.70     14.39 o 
  -2   5  32       22.54       35.12     13.15 o 
  -1   5  32      124.23      138.55     19.10 o 
   0   5  32        0.83       -1.39      8.62 o 
   1   5  32       40.14       30.96     11.57 o 
 -13   1  33        4.81       13.12      6.11 o 
 -12   1  33       14.31       14.93      7.50 o 
 -11   1  33        1.42       16.56      6.20 o 
 -10   1  33        2.91       16.28      5.85 o 
  -9   1  33        3.55        6.57      5.65 o 
  -8   1  33        5.90        7.11      7.21 o 
  -7   1  33        0.84        4.06      3.93 o 
  -6   1  33        2.05        3.87      4.11 o 
  -5   1  33        0.08        2.23      4.36 o 
  -4   1  33       14.17        8.11      4.15 o 
  -3   1  33       68.50       65.90      6.45 o 
  -2   1  33        8.79        9.10      4.61 o 
  -1   1  33       66.57       88.40      8.18 o 
   0   1  33       11.18        9.29      4.66 o 
   1   1  33       13.59       14.34      6.95 o 
   2   1  33        0.19       -0.94      5.37 o 
   3   1  33       38.70       24.99      6.68 o 
   4   1  33        2.05       16.77      8.07 o 
   5   1  33       62.44       75.47     15.56 o 
   6   1  33       31.50       41.22     16.30 o 
 -12   2  33       57.52       80.52      8.74 o 
 -11   2  33        0.13        7.29      5.49 o 
 -10   2  33      108.12      129.64     10.11 o 
  -9   2  33       11.44       16.13      6.77 o 
  -8   2  33        1.73        7.73      6.01 o 
  -7   2  33       94.22       90.21     10.67 o 
  -6   2  33        8.40        2.21      5.26 o 
  -5   2  33        0.80       -4.00      4.71 o 
  -4   2  33       23.60       20.95      5.44 o 
  -3   2  33        2.10        3.51      4.08 o 
  -2   2  33       32.81       24.18      4.91 o 
  -1   2  33        0.55        9.72      4.96 o 
   0   2  33        1.78        6.02      4.80 o 
   1   2  33      215.99      267.92     12.61 o 
   2   2  33       10.97       11.28      5.74 o 
   3   2  33       38.76       29.57      8.01 o 
   4   2  33       17.04       37.71      9.10 o 
   5   2  33       29.50       35.61     11.07 o 
 -11   3  33       26.12       19.83     11.23 o 
 -10   3  33       53.97       56.81     11.12 o 
  -9   3  33        7.01       21.39     13.80 o 
  -8   3  33        0.11       -1.22      7.01 o 
  -7   3  33       40.44       26.03      7.89 o 
  -6   3  33        1.06        3.32      6.09 o 
  -5   3  33        6.15        2.76      5.21 o 
  -4   3  33      249.38      258.26     12.61 o 
  -3   3  33        1.66        8.76      5.26 o 
  -2   3  33       38.25       38.84      6.69 o 
  -1   3  33        0.00        4.38      5.23 o 
   0   3  33        3.07        3.12      4.35 o 
   1   3  33       16.23       11.03      6.67 o 
   2   3  33       50.47       52.14      7.88 o 
   3   3  33        0.17        1.79      9.73 o 
   4   3  33       21.19       15.12     11.03 o 
 -10   4  33       91.43      149.60     27.83 o 
  -9   4  33        4.07       17.45     12.42 o 
  -8   4  33      170.74      185.17     23.46 o 
  -7   4  33       33.80       19.39     12.13 o 
  -6   4  33       13.44       -4.31      9.88 o 
  -5   4  33        2.86        6.18     10.08 o 
  -4   4  33        9.42       -0.32     16.75 o 
  -3   4  33        8.09       21.41     11.44 o 
  -2   4  33       29.21       30.72     11.71 o 
  -1   4  33       98.16       87.97     15.27 o 
   0   4  33       16.87        8.39      9.20 o 
   1   4  33       38.97       34.71     11.77 o 
   2   4  33        5.99        6.90      9.51 o 
   3   4  33       50.66       64.04     13.93 o 
  -7   5  33        2.16      -10.34     10.34 o 
  -6   5  33        3.70      -10.48     11.06 o 
  -5   5  33        0.02       14.00     19.66 o 
  -4   5  33        1.80        4.08     11.12 o 
  -3   5  33        0.09       17.70     17.33 o 
  -2   5  33        0.05        6.59     10.57 o 
  -1   5  33        2.43       -8.41      8.41 o 
   0   5  33       90.66       85.14     16.74 o 
 -13   0  34      101.17       80.91     15.88 o 
 -12   0  34        0.03       13.37      9.48 o 
 -11   0  34       12.01       21.43     18.27 o 
 -10   0  34       13.33       20.25      9.63 o 
  -9   0  34       40.06       34.70      8.68 o 
  -8   0  34        1.77       -3.62      6.09 o 
  -7   0  34        2.48       -6.43      8.40 o 
  -6   0  34       74.90       71.80      9.22 o 
  -5   0  34       89.92       86.90     11.90 o 
  -4   0  34       82.21       64.33     10.68 o 
  -3   0  34      242.72      277.90     16.58 o 
  -2   0  34        0.04       -5.40      5.40 o 
  -1   0  34       50.74       63.19     10.42 o 
   0   0  34       35.74       41.45      8.81 o 
   1   0  34        2.63        7.44      7.05 o 
   2   0  34      224.00      258.36     22.24 o 
   3   0  34        0.87       10.90      7.57 o 
   4   0  34       22.56       -1.45     10.85 o 
   5   0  34       66.43       64.45     15.17 o 
   6   0  34        1.84       37.61     19.59 o 
 -13   1  34        4.94        5.04      6.43 o 
 -12   1  34       35.76       62.36      9.48 o 
 -11   1  34       34.49       65.69      9.24 o 
 -10   1  34       11.47       21.81      7.82 o 
  -9   1  34       14.46       31.71      6.55 o 
  -8   1  34      165.30      163.09      9.63 o 
  -7   1  34        6.42       11.60      4.97 o 
  -6   1  34        0.62        8.81      4.21 o 
  -5   1  34        6.63        6.22      4.26 o 
  -4   1  34        9.10       13.99      4.66 o 
  -3   1  34       64.38       69.31      6.97 o 
  -2   1  34        0.23        5.55      4.24 o 
  -1   1  34       74.92       79.67      7.88 o 
   0   1  34        6.12       13.36      4.94 o 
   1   1  34        0.38        8.53      4.48 o 
   2   1  34       66.96       77.41      8.39 o 
   3   1  34        0.64       14.34      8.93 o 
   4   1  34        0.77       19.09      8.21 o 
   5   1  34      172.07      217.11     19.36 o 
   6   1  34       29.50       26.60     18.78 o 
 -12   2  34       89.21      114.29     10.17 o 
 -11   2  34       23.66       17.36      6.02 o 
 -10   2  34       69.19       72.24      9.57 o 
  -9   2  34       23.86       34.35      7.88 o 
  -8   2  34        0.20       12.92      8.02 o 
  -7   2  34       21.77       31.77      8.12 o 
  -6   2  34       90.88      127.29     10.24 o 
  -5   2  34        2.88        6.79      4.35 o 
  -4   2  34      352.59      377.96     13.49 o 
  -3   2  34        0.03        2.20      4.47 o 
  -2   2  34       46.94       52.09      7.49 o 
  -1   2  34      386.27      410.28     14.27 o 
   0   2  34       61.07       62.40      7.67 o 
   1   2  34        3.70       10.46      6.10 o 
   2   2  34       48.54       47.30      9.20 o 
   3   2  34        0.24        9.46      8.51 o 
   4   2  34       10.66        8.47      9.44 o 
   5   2  34       24.60       14.95      9.66 o 
 -11   3  34       50.60       55.79     11.23 o 
 -10   3  34       27.50       34.07     10.19 o 
  -9   3  34        4.80       15.11      8.70 o 
  -8   3  34       29.18       26.45      9.88 o 
  -7   3  34       10.24       13.79      8.90 o 
  -6   3  34       45.16       37.77      8.65 o 
  -5   3  34        3.65        2.23      5.62 o 
  -4   3  34       13.04        7.33      6.62 o 
  -3   3  34       45.74       61.42      9.43 o 
  -2   3  34        1.94       14.72      5.08 o 
  -1   3  34       10.81       20.93      6.85 o 
   0   3  34        7.36       18.84      7.18 o 
   1   3  34      439.13      431.97     15.81 o 
   2   3  34       19.39       11.32     10.62 o 
   3   3  34       39.53       43.20     12.76 o 
   4   3  34       25.29       28.39     11.89 o 
  -9   4  34       18.09        4.45     11.35 o 
  -8   4  34       45.61       42.20     19.44 o 
  -7   4  34       32.60       23.18     13.20 o 
  -6   4  34        6.27      -10.34     19.97 o 
  -5   4  34       72.71       97.00     16.75 o 
  -4   4  34       25.40       31.79     21.95 o 
  -3   4  34       19.86       42.28     23.61 o 
  -2   4  34       12.22        5.51      9.42 o 
  -1   4  34       97.75       50.73     20.04 o 
   0   4  34      196.41      233.80     32.41 o 
   1   4  34       15.22       28.52     10.98 o 
   2   4  34       35.92       42.55     22.58 o 
  -6   5  34        0.34        9.12     11.65 o 
  -5   5  34       62.83       86.79     27.37 o 
  -4   5  34       24.03       13.35     16.82 o 
  -3   5  34       68.24       85.14     17.17 o 
  -2   5  34      134.37      176.81     31.50 o 
  -1   5  34       37.35       20.82      9.39 o 
 -12   1  35        2.29       26.84      7.25 o 
 -11   1  35       86.16      116.69     11.03 o 
 -10   1  35        0.00       11.20      5.03 o 
  -9   1  35        0.01        7.46      4.49 o 
  -8   1  35       10.95        5.47      4.43 o 
  -7   1  35       49.66       70.09      9.31 o 
  -6   1  35        9.19       14.34      6.08 o 
  -5   1  35        6.24        8.56      4.72 o 
  -4   1  35        8.40       13.06      7.98 o 
  -3   1  35        5.27        2.47      4.08 o 
  -2   1  35        2.15        7.56      4.90 o 
  -1   1  35        3.08        9.90      4.70 o 
   0   1  35       69.21       97.90      8.88 o 
   1   1  35        1.58        5.49      4.52 o 
   2   1  35       19.33       36.04      7.20 o 
   3   1  35       12.82        8.26      9.44 o 
   4   1  35        0.83       14.02      6.14 o 
   5   1  35       88.19      119.49     15.00 o 
 -12   2  35       44.21       49.72      7.60 o 
 -11   2  35        0.00        7.43      6.40 o 
 -10   2  35        3.15       19.93      8.06 o 
  -9   2  35        1.98       11.75      9.14 o 
  -8   2  35        5.88        6.05      6.85 o 
  -7   2  35        1.45        6.21      6.75 o 
  -6   2  35       11.84       10.37      5.79 o 
  -5   2  35        8.46        3.81      5.06 o 
  -4   2  35        0.38       -0.08      3.70 o 
  -3   2  35       22.73       33.51      5.71 o 
  -2   2  35        8.84       21.90      5.74 o 
  -1   2  35        0.00        0.83      4.96 o 
   0   2  35        0.25        2.00      5.38 o 
   1   2  35       20.36       25.71      7.39 o 
   2   2  35        0.16       -0.83      6.80 o 
   3   2  35       25.71       35.15     10.97 o 
   4   2  35       92.93      141.44     16.62 o 
 -11   3  35       58.50       59.37     11.74 o 
 -10   3  35       19.64       27.73     10.21 o 
  -9   3  35      207.32      200.27     16.62 o 
  -8   3  35       27.27       34.90     17.58 o 
  -7   3  35       11.56       19.98      9.11 o 
  -6   3  35       14.26       14.53      8.61 o 
  -5   3  35        5.16        8.86      6.78 o 
  -4   3  35       64.59       90.70      9.75 o 
  -3   3  35       27.95       38.29      7.42 o 
  -2   3  35        7.52       28.47      8.20 o 
  -1   3  35      121.48      145.16     12.41 o 
   0   3  35        0.01        2.58      7.92 o 
   1   3  35       18.41       27.95     12.13 o 
   2   3  35      175.57      230.87     20.24 o 
   3   3  35      148.74      207.93     19.30 o 
  -9   4  35        0.41        1.43     12.22 o 
  -8   4  35        4.82       16.82     12.51 o 
  -7   4  35        0.50        0.06     10.92 o 
  -6   4  35       28.37       25.39     13.10 o 
  -5   4  35       34.12       37.89     15.92 o 
  -4   4  35       30.75       21.64     13.15 o 
  -3   4  35       64.75       86.37     16.49 o 
  -2   4  35        9.43        7.91     13.82 o 
  -1   4  35      203.05      200.41     31.00 o 
   0   4  35        4.69        6.17      9.73 o 
   1   4  35        8.28        3.09      9.72 o 
 -12   0  36        2.68       31.53     10.83 o 
 -11   0  36        0.03       14.60      9.80 o 
 -10   0  36       84.73       94.75     15.70 o 
  -9   0  36        0.83       -5.93      5.93 o 
  -8   0  36       18.86       10.77      6.12 o 
  -7   0  36        5.16       21.49      6.67 o 
  -6   0  36        3.91       16.09      7.26 o 
  -5   0  36      108.76      135.46     14.49 o 
  -4   0  36        0.31       18.53     13.24 o 
  -3   0  36      142.43      147.11     15.11 o 
  -2   0  36       69.16       79.71     12.00 o 
  -1   0  36       11.50        4.96      8.48 o 
   0   0  36       11.39       26.02      7.85 o 
   1   0  36       54.37       81.58     11.81 o 
   2   0  36      205.38      238.63     22.69 o 
   3   0  36      206.73      261.11     21.85 o 
   4   0  36       41.87       94.90     24.38 o 
   5   0  36     1082.93     1282.06     48.50 o 
 -12   1  36        0.46       13.25      6.61 o 
 -11   1  36       24.52       41.41      7.74 o 
 -10   1  36       53.06       59.42      7.72 o 
  -9   1  36       48.25       37.67      7.30 o 
  -8   1  36        3.95       15.97      5.25 o 
  -7   1  36       19.97       15.62      5.10 o 
  -6   1  36      130.37      154.97     10.77 o 
  -5   1  36      330.60      320.03     11.54 o 
  -4   1  36       24.81       47.56      7.13 o 
  -3   1  36       35.92       47.30      6.91 o 
  -2   1  36      234.91      255.49     19.23 o 
  -1   1  36       30.16       41.76      6.31 o 
   0   1  36      149.41      192.28     11.82 o 
   1   1  36       18.59       16.16      5.77 o 
   2   1  36        7.85       12.49      7.08 o 
   3   1  36       31.72       48.29      9.13 o 
   4   1  36        0.00        3.20      5.40 o 
 -11   2  36       42.64       56.83      9.04 o 
 -10   2  36       75.19      106.59     18.18 o 
  -9   2  36       32.44       28.42      8.28 o 
  -8   2  36        6.07       17.76      7.64 o 
  -7   2  36       94.87      114.24     12.10 o 
  -6   2  36        9.75       11.25      5.27 o 
  -5   2  36      112.09      140.34     10.59 o 
  -4   2  36       18.38       15.06      5.43 o 
  -3   2  36       62.40       71.23      7.46 o 
  -2   2  36        2.89       11.96      5.17 o 
  -1   2  36        0.15       -2.84      7.39 o 
   0   2  36      158.75      150.20     13.55 o 
   1   2  36        1.54       10.95      8.01 o 
   2   2  36        1.06        2.06      7.40 o 
   3   2  36        4.50        4.05      7.53 o 
   4   2  36       27.09       31.95     10.57 o 
 -10   3  36       17.75       33.59     10.41 o 
  -9   3  36       20.71       20.72      9.62 o 
  -8   3  36        1.12       -5.50     10.77 o 
  -7   3  36        0.20        1.12      8.49 o 
  -6   3  36        6.06        7.62      8.24 o 
  -5   3  36      129.16      147.22     12.78 o 
  -4   3  36        0.03       -0.55      6.44 o 
  -3   3  36        6.81       13.01      7.39 o 
  -2   3  36      217.92      251.23     17.95 o 
  -1   3  36        6.48        5.78      8.31 o 
   0   3  36        8.20       12.68      9.10 o 
   1   3  36       22.81       23.88     12.17 o 
   2   3  36        1.68        9.27     10.41 o 
  -8   4  36       30.94       31.93     19.22 o 
  -7   4  36        0.99       -1.25     20.37 o 
  -6   4  36      179.76      193.88     23.14 o 
  -5   4  36        8.88       18.88     12.29 o 
  -4   4  36       11.20        4.16     11.16 o 
  -3   4  36      263.81      306.25     26.58 o 
  -2   4  36      107.53      173.45     29.70 o 
  -1   4  36      191.81      220.24     32.34 o 
   0   4  36      120.66      100.11     24.40 o 
 -11   1  37        3.54       11.08     10.09 o 
 -10   1  37        9.96       17.37      5.52 o 
  -9   1  37       27.07       27.92      9.59 o 
  -8   1  37        5.26       18.57      6.16 o 
  -7   1  37        8.50       18.79      5.55 o 
  -6   1  37       61.80       95.52      8.13 o 
  -5   1  37       11.03       23.35      5.68 o 
  -4   1  37       18.84       24.64      5.78 o 
  -3   1  37       29.31       47.02      6.93 o 
  -2   1  37       17.19       17.96      5.30 o 
  -1   1  37        9.33        8.57      5.07 o 
   0   1  37       37.22       60.66     14.66 o 
   1   1  37       12.27        8.67      7.13 o 
   2   1  37       77.04      123.91     12.53 o 
   3   1  37      340.35      401.37     25.48 o 
   4   1  37        8.64        4.64      6.76 o 
 -11   2  37       52.87       93.01     11.60 o 
 -10   2  37        0.80       -1.72      7.02 o 
  -9   2  37       28.52       27.57      8.50 o 
  -8   2  37        0.05        5.44      7.20 o 
  -7   2  37        0.53        2.74      6.82 o 
  -6   2  37       17.87       27.39      6.82 o 
  -5   2  37        2.96        4.53      4.64 o 
  -4   2  37        0.11        2.86      4.51 o 
  -3   2  37        0.01        2.15      5.27 o 
  -2   2  37        4.58        2.30      5.60 o 
  -1   2  37        1.94        4.46      8.08 o 
   0   2  37        3.40       15.51      7.77 o 
   1   2  37      234.20      268.78     16.21 o 
   2   2  37        4.06        0.82      7.44 o 
   3   2  37       28.28       25.36     11.83 o 
  -9   3  37       23.58       38.03     10.42 o 
  -8   3  37       26.60       22.72      9.87 o 
  -7   3  37       59.99       69.20     12.24 o 
  -6   3  37      222.93      298.21     19.48 o 
  -5   3  37       78.92      113.97     12.46 o 
  -4   3  37       48.38       35.13      8.83 o 
  -3   3  37       44.51       60.87     11.75 o 
  -2   3  37        0.08        5.38      8.32 o 
  -1   3  37       16.29       25.72     10.04 o 
   0   3  37       31.53       33.25     12.68 o 
   1   3  37       94.14      117.62     17.95 o 
   2   3  37        7.42       32.84     12.23 o 
  -7   4  37       67.36       99.53     26.30 o 
  -6   4  37        6.20        3.08     16.16 o 
  -5   4  37       12.73        0.18     15.53 o 
  -4   4  37        7.41      -10.06     10.52 o 
  -3   4  37        5.90        9.68     16.86 o 
  -2   4  37        1.62       11.40     11.31 o 
  -1   4  37       67.58       54.60     20.81 o 
 -11   0  38        0.74        9.24     12.60 o 
 -10   0  38       24.98       46.68     12.19 o 
  -9   0  38      141.85      188.11     14.92 o 
  -8   0  38        0.53        4.85      7.22 o 
  -7   0  38      299.17      282.29     17.94 o 
  -6   0  38       24.86       40.54     10.28 o 
  -5   0  38       71.37       61.50     10.90 o 
  -4   0  38       65.10       60.15     13.13 o 
  -3   0  38       63.55       67.71     11.24 o 
  -2   0  38       57.10       94.14     13.37 o 
  -1   0  38       68.93      100.85     27.68 o 
   0   0  38       30.67       30.82     12.33 o 
   1   0  38      210.87      245.73     20.89 o 
   2   0  38      233.84      262.70     22.26 o 
   3   0  38      230.00      283.24     26.60 o 
 -11   1  38        9.94       17.34      6.92 o 
 -10   1  38        6.85       13.37      7.35 o 
  -9   1  38        0.47       18.05     11.86 o 
  -8   1  38       33.78       65.67      9.39 o 
  -7   1  38       61.21       80.55      8.65 o 
  -6   1  38       25.50       24.77      6.03 o 
  -5   1  38       28.24       31.50      6.98 o 
  -4   1  38       72.43      102.12      9.36 o 
  -3   1  38        0.05        6.40      4.71 o 
  -2   1  38       14.31        8.65      7.11 o 
  -1   1  38       33.08       30.08      8.30 o 
   0   1  38       31.26       54.31     11.24 o 
   1   1  38        0.41       -4.28     15.78 o 
   2   1  38       21.81       36.77     12.16 o 
   3   1  38      161.64      201.33     18.61 o 
 -10   2  38        0.80       16.50     10.40 o 
  -9   2  38        8.57       15.70      7.67 o 
  -8   2  38       62.00       77.73     11.71 o 
  -7   2  38      141.55      166.11     13.26 o 
  -6   2  38       36.37       28.80      7.13 o 
  -5   2  38       81.80       95.47      9.37 o 
  -4   2  38      174.34      215.11     12.04 o 
  -3   2  38       53.55      104.83     10.80 o 
  -2   2  38       19.31       26.35      8.44 o 
  -1   2  38        0.20       11.04      7.50 o 
   0   2  38       63.55      128.65     18.32 o 
   1   2  38       16.22       26.02      9.24 o 
   2   2  38        0.50        0.07     11.12 o 
  -9   3  38       10.62        3.08      8.93 o 
  -8   3  38      141.90      159.21     15.18 o 
  -7   3  38       39.23       35.05     10.37 o 
  -6   3  38       24.88       36.72     10.92 o 
  -5   3  38      240.96      311.67     19.82 o 
  -4   3  38       45.19       32.19     10.47 o 
  -3   3  38       27.47       32.38     10.58 o 
  -2   3  38       95.97      104.69     14.15 o 
  -1   3  38       32.75       40.53     12.82 o 
   0   3  38        0.44       10.08     10.38 o 
   1   3  38       19.84       36.64     12.63 o 
  -5   4  38        5.87        5.63     16.93 o 
  -4   4  38        4.58       -3.99     17.46 o 
  -3   4  38      183.35      259.39     36.49 o 
 -10   1  39        3.66       40.28     15.20 o 
  -9   1  39       35.50       47.89     10.18 o 
  -8   1  39       21.84       36.32      8.55 o 
  -7   1  39        5.98       13.22      5.96 o 
  -6   1  39        0.04        7.94      6.01 o 
  -5   1  39        5.65       18.61      6.62 o 
  -4   1  39       32.42       46.25      7.96 o 
  -3   1  39        8.58        2.54      7.57 o 
  -2   1  39       12.83        4.50     15.54 o 
  -1   1  39      353.86      453.68     19.07 o 
   0   1  39        0.24       24.70      9.10 o 
   1   1  39        0.29       12.57      7.06 o 
   2   1  39      208.46      265.62     18.80 o 
 -10   2  39        5.01       32.62     16.38 o 
  -9   2  39       41.23       58.42     10.05 o 
  -8   2  39       53.15       83.06     11.29 o 
  -7   2  39       10.98       45.31      8.91 o 
  -6   2  39      212.60      230.52     13.49 o 
  -5   2  39       21.88       10.22      7.18 o 
  -4   2  39       29.81       41.93      9.73 o 
  -3   2  39       12.54       11.31      7.73 o 
  -2   2  39      145.36      169.56     13.72 o 
  -1   2  39        8.51        5.10      8.16 o 
   0   2  39      178.76      192.69     14.50 o 
   1   2  39      200.86      237.40     21.49 o 
  -8   3  39       93.43      103.29     13.97 o 
  -7   3  39       98.12      130.15     14.18 o 
  -6   3  39        2.73        2.06      8.58 o 
  -5   3  39        6.86       16.77     15.05 o 
  -4   3  39       12.71       10.93      9.03 o 
  -3   3  39        0.57       17.80      9.15 o 
  -2   3  39       11.87       12.58     11.00 o 
  -1   3  39       21.69       18.08     11.31 o 
   0   3  39       78.08       95.29     16.43 o 
 -10   0  40      209.89      298.92     18.65 o 
  -9   0  40      110.72      157.59     20.59 o 
  -8   0  40       42.77       60.21     27.69 o 
  -7   0  40       17.04       30.14     11.66 o 
  -6   0  40        1.97       -1.05     32.64 o 
  -5   0  40        3.99       17.81     10.70 o 
  -4   0  40       74.51      109.55     17.52 o 
  -3   0  40       28.81       23.28     11.64 o 
  -2   0  40        0.40        6.18     15.66 o 
  -1   0  40       52.17      110.63     18.36 o 
   0   0  40       40.29       83.37     16.14 o 
   1   0  40       16.84       11.21     14.98 o 
   2   0  40       17.02        8.13     29.63 o 
 -10   1  40      144.56      174.08     14.24 o 
  -9   1  40        1.92       21.70     10.31 o 
  -8   1  40       20.32       21.53      8.08 o 
  -7   1  40      219.66      272.85     15.99 o 
  -6   1  40        0.87       -6.58     11.01 o 
  -5   1  40      290.46      395.44     17.86 o 
  -4   1  40       12.74        6.76      7.04 o 
  -3   1  40       80.61      132.61     20.17 o 
  -2   1  40      290.95      338.90     16.74 o 
  -1   1  40        0.76       18.77     10.12 o 
   0   1  40      263.05      327.97     26.31 o 
   1   1  40       63.36       88.69     13.12 o 
  -9   2  40      151.90      176.84     13.41 o 
  -8   2  40       33.58       37.02      8.90 o 
  -7   2  40        9.30       18.67      7.93 o 
  -6   2  40      151.25      191.83     12.93 o 
  -5   2  40        0.02        3.05      7.45 o 
  -4   2  40       14.26       23.24      8.53 o 
  -3   2  40       73.32      121.16     13.14 o 
  -2   2  40        4.61        6.87      7.52 o 
  -1   2  40       56.90       72.06     11.23 o 
   0   2  40       72.70      127.33     13.83 o 
  -7   3  40        2.37       11.19     16.41 o 
  -6   3  40        1.15       -8.19      8.19 o 
  -5   3  40       42.42       39.13     13.99 o 
  -4   3  40       15.81       27.01     10.10 o 
  -3   3  40       70.70       57.71     13.99 o 
  -2   3  40        0.13       10.63     10.83 o 
  -9   1  41       49.95       41.94      8.80 o 
  -8   1  41       90.26      145.22     24.25 o 
  -7   1  41       59.41       65.64     10.58 o 
  -6   1  41       32.03       65.57     10.08 o 
  -5   1  41        2.72       11.81     13.28 o 
  -4   1  41       56.96      115.50     12.67 o 
  -3   1  41       49.13       67.16     10.35 o 
  -2   1  41        1.90       13.00      7.27 o 
  -1   1  41        8.89       29.46     14.17 o 
   0   1  41       12.36       18.60     11.49 o 
  -8   2  41       17.36       22.10     10.72 o 
  -7   2  41        6.37        5.13      7.29 o 
  -6   2  41        3.79       12.24      6.91 o 
  -5   2  41        0.07       -3.38      6.84 o 
  -4   2  41        1.70       19.26      8.02 o 
  -3   2  41      256.76      313.86     16.87 o 
  -2   2  41       52.58       57.75     10.53 o 
  -1   2  41        8.80       24.86     10.67 o 
  -8   0  42       17.71       22.28     11.85 o 
  -7   0  42      826.07     1011.78     42.03 o 
  -6   0  42      422.83      495.92     29.17 o 
  -5   0  42      178.73      216.72     22.15 o 
  -4   0  42      327.93      379.76     29.44 o 
  -3   0  42      136.15      139.56     33.54 o 
  -2   0  42      145.74      220.24     21.81 o 
  -1   0  42        2.26       21.10     10.83 o 
  -8   1  42        2.90        4.62      9.19 o 
  -7   1  42       22.96       32.18     17.34 o 
  -6   1  42        5.99       24.47      8.01 o 
  -5   1  42       26.72       50.09      9.48 o 
  -4   1  42        6.11       10.09     10.08 o 
  -3   1  42       38.92       49.74     17.93 o 
  -2   1  42        5.69       14.79      6.88 o 
  -1   1  42       47.26       87.53     13.04 o 
  -6   2  42       55.31       72.98     11.22 o 
  -5   2  42       11.95       15.82      8.08 o 
  -4   2  42       19.28       17.97      8.25 o 
  -3   2  42      137.94      167.71     13.60 o 
  -6   1  43       24.32       58.24     15.18 o 
  -5   1  43       58.20       61.34      9.77 o 
  -4   1  43       38.69       64.04      9.85 o 
  -3   1  43      110.18      130.33     23.52 o 
                                                 
